# Supplementary material for: Removing physiological motion from intravital and clinical functional imaging data
Source: eLife. 2018 Jul 9;7:e35800. doi: 10.7554/eLife.35800 (PMC6037484; doi:10.7554/eLife.35800)
Supplement: Figure 4—source data 1. — (Sheet 1) Fraction of active Rac1-FRET biosensor in each cell. (Sheet 2) Fraction of active Rac1-FRET biosensor in the basal and apical membrane respectively per cell. [file elife-35800-fig4-data1.xlsx]

## Sheet: Figure 4E
Treatment	Control	PMA	Scopolamine
	0.26184	0.37507	0.44125
	0.2715	0.35852	0.42109
	0.27805	0.37636	0.42999
	0.25126	0.37244	0.38652
	0.29002	0.39385	0.53845
	0.27145	0.39464	0.42345
	0.25895	0.34551	0.42888
	0.26375	0.36536	0.49701
	0.24471	0.38704	0.46857
	0.25564	0.4027	0.4483
	0.35965	0.37961	0.42087
	0.28879	0.40237	0.43097
	0.29827	0.39315	0.55294
	0.26862	0.40188	0.44775
	0.35299	0.41169	0.43858
	0.36336	0.39121	0.51618
	0.35991	0.39879	0.47165
	0.36024	0.3608	0.54868
	0.37043	0.41916	0.41898
		0.47989	0.41226
		0.44544	0.41666
		0.41792	0.45572
		0.38303	0.48748
		0.43306	0.50039
		0.43341	0.48375
		0.35389	0.51409
		0.39201	0.43033
		0.39704	0.56528
		0.35462	0.49705
		0.38693	0.46432
		0.36365	0.4794
		0.3935	0.48587
		0.364	0.47861
		0.37724	0.44319
		0.37377	0.49923
		0.37008	0.43024
		0.37922	0.45909
		0.35604	0.53463
		0.37056	0.47153
		0.37947	0.46863
		0.36998	0.51786
			0.49729
			0.48631
			0.49087
			0.47998
			0.51488
			0.42859
			0.47524
			0.42616
			0.51286

## Sheet: Figure 4F
Treatment	Control		Scopolamine		PMA
Membrane	Basal	Apical	Basal	Apical	Basal	Apical
	0.27153	0.20426	0.46421	0.57092	0.33739	0.40925
	0.22628	0.23257	0.4282	0.43794	0.39114	0.45576
	0.24632	0.2499	0.37425	0.40584	0.395	0.41807
	0.24811	0.25665	0.37331	0.4819	0.34813	0.43638
	0.24193	0.22472	0.37051	0.41296	0.38327	0.39443
	0.22537	0.20708	0.3936	0.55458	0.3894	0.42322
	0.22461	0.22601	0.44028	0.49409	0.39977	0.39876
	0.2574	0.30432	0.36019	0.45011	0.34259	0.38436
	0.24415	0.34624	0.46076	0.52383	0.36546	0.40893
	0.22734	0.29893	0.41602	0.55212	0.35114	0.45711
	0.30122	0.41729	0.39624	0.48227	0.42877	0.41218
	0.36559	0.36003	0.39442	0.43987	0.39645	0.40152
	0.38663	0.336	0.46422	0.46747	0.42563	0.42156
	0.3374	0.3419	0.4645	0.52077	0.40288	0.42256
	0.36899	0.29274	0.38816	0.51757	0.41635	0.48501
	0.35197	0.29957	0.45066	0.53152	0.37477	0.34665
	0.3359	0.3189	0.40548	0.43188	0.40895	0.38512
	0.299	0.36701	0.44363	0.62809	0.38017	0.40596
	0.30682	0.32723	0.44637	0.62724	0.44085	0.39845
	0.32711		0.50733	0.55255	0.44151	0.42998
	0.33609		0.38854	0.55442	0.40986	0.41624
	0.29758		0.46748	0.5982	0.47964	0.39212
			0.43941	0.49876	0.34142	0.41676
			0.44031	0.5738	0.37234	0.35412
			0.41605	0.53225	0.35474	0.38565
			0.50571	0.51169	0.35725	0.41755
			0.42972	0.63178	0.36673	0.39317
			0.47557		0.35648	0.41406
			0.56714		0.35071
			0.4617		0.39452
			0.43847		0.3642
			0.43466		0.33837
			0.36727		0.40223
			0.43487		0.36771
			0.46203		0.34897
			0.40042		0.34375
			0.49224		0.38708
			0.52143		0.36532
			0.50908		0.37173
			0.43348		0.41135
			0.52837
			0.50128
			0.43292
			0.41845
			0.44362
			0.43669
