# Supplementary material for: Removing physiological motion from intravital and clinical functional imaging data
Source: eLife. 2018 Jul 9;7:e35800. doi: 10.7554/eLife.35800 (PMC6037484; doi:10.7554/eLife.35800)
Supplement: Figure 4—source data 2. [file elife-35800-fig4-data2.xlsx]

## Sheet: Figure 4S1C Summary
	Control	Scopolamine	PMA
Mouse 1	0.2006	0.2289	0.2371
Mouse 2	0.199	0.3579	0.3432
Mouse 3	0.1635	0.2575	0.2393

## Sheet: Figure 4S1C Individual Cells
Mouse 1				Mouse 2				Mouse 3
Control	Scolpolamine	PMA		Control	Scopolamine	PMA		Control	Scopolamine	PMA
0.2351	0.2506	0.35		0.2154	0.2602	0.1193		0.1118	0.0958	0.17
0.2084	0.1583	0.1859		0.2907	0.2392	0.2068		0.2651	0.272	0.1654
0.2374	0.1297	0.2057		0.1436	0.2297	0.0788		0.0938	0.1942	0.1324
0.3276	0.1912	0.1856		0.3064	0.2538	0.1602		0.1063	0.2767	0.1746
0.3048	0.2253	0.1621		0.4056	0.2338	0.1326		0.2099	0.2701	0.1675
0.3419	0.2706	0.2793		0.2917	0.2657	0.2077		0.1399	0.2072	0.1861
0.2631	0.2345	0.1162		0.3675	0.2525	0.129		0.1133	0.3886	0.1635
0.3007	0.35	0.2726		0.2055	0.2703	0.1778		0.1184	0.2411	0.1854
0.2137	0.3028	0.321		0.3026	0.2276	0.2171		0.1092	0.1139	0.161
0.382	0.2377	0.2418		0.3805	0.291	0.1658		0.113	0.217	0.1349
0.4397	0.2187	0.2321		0.324	0.137	0.3273		0.1213	0.2031	0.1067
0.2702	0.4099	0.251		0.2384	0.1635	0.1815		0.1098	0.5756	0.2279
0.3027	0.2794	0.239		0.1977	0.2069	0.2334		0.1198	0.2095	0.2203
0.4435	0.4931	0.2213		0.4455	0.214	0.1616		0.104	0.2549	0.1416
0.191	0.2323	0.1413		0.3073	0.2991	0.3093		0.1086	0.2064	0.1984
0.4547	0.293	0.2508		0.3207	0.2152	0.1693		0.1315	0.2561	0.1673
0.2233	0.3059	0.2052		0.4961	0.1356	0.1429		0.113	0.3166	0.2427
0.317	0.1892	0.2844		0.3855	0.199	0.2012		0.1381	0.3537	0.2032
0.2578	0.2866	0.1988		0.3553	0.3109	0.1475		0.1062	0.214	0.2273
0.2178	0.3093	0.2896		0.2166	0.2261	0.1247		0.0907	0.2431	0.1867
0.2955	0.2198	0.1773		0.4473	0.2706	0.3668		0.1222	0.2358	0.1665
0.3533	0.4094	0.307		0.4042	0.2034	0.1498		0.1845	0.4945	0.1916
0.3405	0.2681	0.1616		0.3442	0.2308	0.229		0.1374	0.1896	0.1629
0.3033	0.2963	0.2667		0.3283	0.3145	0.1724		0.148	0.2591	0.218
0.3866	0.1822	0.15		0.2555	0.2458	0.2612		0.1142	0.1849	0.1364
0.2618	0.2276	0.1849		0.5192	0.2117	0.2166		0.1269	0.2469	0.1912
0.3259	0.2902	0.1327		0.2885	0.216	0.0674		0.1362	0.1442	0.2123
0.2582	0.3003	0.162		0.4612	0.1621	0.1473		0.149	0.2072	0.1714
0.3195	0.3161	0.1236		0.4853	0.0825	0.1376		0.1051	0.2393	0.238
0.296	0.2938	0.2654		0.2662	0.3603	0.211		0.1019	0.1357	0.1331
0.366	0.2493	0.2771		0.2529	0.3767	0.3489		0.1185	0.2278	0.1812
0.269	0.2904	0.1878		0.2601	0.087	0.0995		0.144	0.2491	0.1112
0.3054	0.2542	0.1937		0.3335	0.0643	0.1521		0.113	0.0633	0.1067
0.3775	0.2309	0.1564		0.254	0.2822	0.1753		0.0969	0.2318	0.1397
0.283	0.3964	0.1213		0.3127	0.1291	0.3167		0.0929	0.2915	0.1796
0.1979	0.247	0.1719		0.3345	0.1491	0.3916		0.1374	0.2445	0.1294
0.2583	0.3033	0.2121		0.3725	0.3782	0.1153		0.1492	0.2065	0.2078
0.2232	0.1556	0.1649		0.295	0.381	0.1603		0.1106	0.2747	0.1527
0.5242	0.333	0.2652		0.4524	0.2038	0.2081		0.1338	0.2982	0.1586
0.1923	0.3912	0.2904		0.2946	0.1111	0.2376		0.107	0.2613	0.1604
0.3652	0.369	0.2971		0.3164	0.2149	0.183		0.0638	0.266	0.1158
0.2415	0.1942	0.2514		0.3931	0.283	0.318		0.1023	0.1956	0.2032
0.2899	0.2797	0.2552		0.3	0.3253	0.1862		0.1177	0.1275	0.0854
0.2792	0.3255	0.2901		0.3841	0.127	0.3502		0.0936	0.1624	0.1529
0.3324	0.2625	0.2996		0.5306	0.1617	0.2324		0.133	0.3261	0.2241
0.2415	0.2447	0.2636		0.1771	0.2916	0.1326		0.1224	0.2375	0.1246
0.2532	0.4529	0.3141		0.5056	0.3693	0.1897		0.1258	0.2245	0.1942
0.2173	0.2922	0.2327		0.6122	0.2587	0.2137		0.0772	0.2646	0.1104
0.224	0.3208	0.2752		0.2778	0.1729	0.1274		0.1136	0.3895	0.3096
0.2233	0.4344	0.1743		0.4868	0.1111	0.1703		0.1311	0.2354	0.1608
0.5675	0.3012	0.1546		0.3062	0.2094	0.1138		0.0818	0.1667	0.1354
0.2865	0.2713	0.2085		0.5422	0.2866	0.3051		0.1189	0.2179	0.1578
0.3281	0.2464	0.1279		0.3308	0.2928	0.333		0.1054	0.1803	0.1328
0.2805	0.3428	0.2241		0.2402	0.2084	0.1386		0.116	0.2222	0.1692
0.3502	0.313	0.3203		0.4445	0.3526	0.2365		0.1128	0.2348	0.0959
0.3165	0.2594	0.1673		0.2527	0.3426	0.1627		0.1354	0.2252	0.1244
0.3543	0.2694	0.3724		0.1593	0.3068	0.3351		0.1177	0.2072	0.2187
0.3965	0.2884	0.2696		0.3659	0.3979	0.2459		0.0793	0.3073	0.1151
0.4111	0.3248	0.3841		0.3425	0.2358	0.143		0.1341	0.2226	0.135
0.1589	0.2383	0.2478		0.2911	0.1611	0.2671		0.0969	0.2274	0.1357
0.312	0.2621	0.3535		0.4629	0.2871	0.3416		0.0937	0.1898	0.1426
0.2485	0.2345	0.1836		0.3342	0.2943	0.3004		0.1009	0.1768	0.1916
0.3468	0.1594	0.29		0.3761	0.3713	0.3527		0.0936	0.2568	0.1126
0.2386	0.2059	0.3571		0.2348	0.2949	0.5275		0.0943	0.231	0.1948
0.2826	0.2756	0.2925		0.3081	0.3267	0.1351		0.1418	0.3671	0.0701
0.2551	0.3828	0.2832		0.3481	0.3553	0.1919		0.0722	0.2429	0.1437
0.3794	0.2715	0.1878		0.3106	0.1543	0.2709		0.1132	0.3773	0.0861
0.3783	0.2255	0.2696		0.1723	0.0997	0.1615		0.1415	0.1738	0.1434
0.2423	0.3759	0.2685		0.2648	0.1938	0.2776		0.1352	0.3174	0.1299
0.2596	0.2437	0.1812		0.3299	0.1954	0.3626		0.1313	0.2678	0.1517
0.2542	0.2582	0.4473		0.236	0.363	0.3191		0.106	0.194	0.1332
0.3011	0.2014	0.234		0.2407	0.3724	0.1991		0.1154	0.2397	0.1519
0.1154	0.2989	0.137		0.3464	0.1659	0.2959		0.1322	0.2107	0.1743
0.3551	0.2296	0.2161		0.3149	0.16	0.235		0.1195	0.1968	0.1153
0.1154	0.3008	0.2673		0.2945	0.2131	0.1768		0.098	0.2189	0.1377
0.2939	0.2136	0.2284		0.3847	0.2846	0.1878		0.0813	0.2825	0.1429
0.2908	0.3165	0.2017		0.1709	0.1053	0.2255		0.1287	0.2746	0.1533
0.2972	0.2878	0.3207		0.3305	0.1833	0.0915		0.1144	0.1765	0.1768
0.2577	0.3681	0.2824		0.166	0.3131	0.2872		0.1097	0.2547	0.1296
0.2951	0.2028	0.2691		0.322	0.3286	0.1926		0.1318	0.265	0.1462
0.2898	0.2623	0.2969		0.2589	0.3054	0.496		0.1392	0.1842	0.1624
0.3191	0.2699	0.2396		0.2718	0.3194	0.1673		0.1012	0.2075	0.0841
0.376	0.2234	0.1386		0.207	0.252	0.1665		0.1023	0.2471	0.1754
0.2636	0.2147	0.281		0.2749	0.1934	0.3597		0.112	0.2348	0.1341
0.3765	0.2413	0.3074		0.2208	0.3848	0.3183		0.1139	0.2245	0.1389
0.3123	0.3596	0.2647		0.2306	0.4327	0.5383		0.113	0.2413	0.15
0.3734	0.1793	0.3159		0.3813	0.254	0.1905		0.1448	0.3557	0.0881
0.3264	0.2489	0.209		0.336	0.2448	0.4918		0.085	0.2523	0.1268
0.3219	0.3005	0.3214		0.3188	0.128	0.2692		0.102	0.273	0.0527
0.4782	0.235	0.1937		0.19	0.2499	0.3053		0.107	0.2431	0.198
0.2825	0.2366	0.2123		0.3276	0.2408	0.1053		0.1066	0.347	0.1274
0.3279	0.2132	0.2027		0.2952	0.1679	0.1539		0.1121	0.294	0.1841
0.2441	0.3133	0.3031		0.3843	0.1835	0.2367		0.1143	0.279	0.1674
0.1833	0.2936	0.2727		0.5059	0.0924	0.2629		0.1137	0.2595	0.1563
0.2915	0.3121	0.2251		0.4269	0.1776	0.4336		0.1088	0.2635	0.1508
0.3104	0.2223	0.2634		0.2766	0.1697	0.1722		0.117	0.2168	0.0879
0.2018	0.2478	0.2042		0.2617	0.1745	0.5265		0.0966	0.3132	0.1557
0.3652	0.256	0.2522		0.2291	0.3741	0.3216		0.128	0.1584	0.166
0.2945	0.1856	0.2878		0.292	0.3396	0.1412		0.1152	0.1478	0.1397
0.3098	0.2456	0.3564		0.3721	0.187	0.327		0.1564	0.2472	0.179
0.2951	0.1047	0.3156		0.1845	0.3331	0.3089		0.1321	0.2687	0.1539
0.26	0.3701	0.2507		0.5116	0.1488	0.2174		0.084	0.3002	0.144
0.2472	0.2593	0.2345		0.1631	0.1787	0.2504		0.0938	0.2572	0.0868
0.1595	0.1314	0.1348		0.3541	0.1486	0.4869		0.121	0.2233	0.1733
0.2126	0.3049	0.3386		0.2013	0.2521	0.1809		0.0819	0.1561	0.1781
0.2976	0.2833	0.2841		0.2834	0.3408	0.1252		0.1459	0.2353	0.1148
0.229	0.2664	0.3673		0.262	0.3196	0.0735		0.0829	0.2236	0.1721
0.3009	0.262	0.3198		0.1909	0.4272	0.4526		0.084	0.3109	0.1069
0.2281	0.3191	0.3048		0.2409	0.4048	0.2057		0.1227	0.3279	0.1338
0.2842	0.3965	0.103		0.1831	0.3089	0.1722		0.1253	0.2027	0.1463
0.2576	0.3542	0.2821		0.2079	0.0958	0.1877		0.0666	0.1264	0.1943
0.318	0.249	0.3535		0.1934	0.1789	0.3836		0.1123	0.285	0.1837
0.2193	0.2403	0.3336		0.2759	0.1754	0.553		0.1217	0.1768	0.1731
0.3276	0.2814	0.3454		0.1954	0.1752	0.2217		0.124	0.1906	0.0924
0.3494	0.3277	0.224		0.2452	0.3376	0.1378		0.1195	0.2773	0.1848
0.1811	0.3113	0.2235		0.1378	0.1714	0.2509		0.1492	0.1815	0.1742
0.3231	0.2824	0.2241		0.3098	0.1623	0.1884		0.0911	0.2608	0.1477
0.327	0.3394	0.2411		0.1831	0.2609	0.1923		0.1434	0.2046	0.1543
0.37	0.2603	0.1587		0.2148	0.1825	0.1481		0.0721	0.2349	0.1154
0.2684	0.4127	0.1071		0.1328	0.1204	0.1894		0.1328	0.2232	0.1506
0.2467	0.1731	0.1281		0.1849	0.3054	0.3469		0.116	0.1584	0.1488
0.3058	0.2726	0.1664		0.2098	0.2592	0.1104		0.136	0.248	0.1383
0.1932	0.2281	0.1497		0.2209	0.3152	0.1587		0.1092	0.2723	0.1363
0.256	0.2681	0.1683		0.1708	0.2225	0.1805		0.0953	0.4303	0.1273
0.2938	0.3213	0.1563		0.1946	0.3418	0.4121		0.1205	0.3129	0.1574
0.2868	0.2469	0.1975		0.1832	0.2879	0.1565		0.1029	0.2524	0.2274
0.2983	0.2967	0.2264		0.2384	0.2749	0.3364		0.0624	0.3311	0.1649
0.3681	0.1799	0.1626		0.1662	0.2152	0.1359		0.1107	0.2224	0.1894
0.2831	0.2108	0.2741		0.3155	0.1744	0.5082		0.1153	0.3548	0.1148
0.357	0.3181	0.2506		0.1486	0.1656	0.3909		0.1142	0.3646	0.1196
0.273	0.2603	0.1803		0.2195	0.1762	0.2488		0.1097	0.1619	0.169
0.2922	0.2482	0.2055		0.1865	0.3534	0.1323		0.1108	0.3098	0.1206
0.214	0.4504	0.2093		0.3055	0.115	0.3267		0.0951	0.1976	0.1069
0.157	0.1983	0.2128		0.2287	0.2624	0.2949		0.1037	0.2205	0.1609
0.3543	0.2586	0.1029		0.1569	0.2928	0.631		0.1442	0.1711	0.1612
0.2135	0.2579	0.162		0.1244	0.141	0.1764		0.1102	0.1723	0.058
0.2207	0.3363	0.2749		0.4399	0.1348	0.2536		0.1219	0.2065	0.084
0.2323	0.2644	0.1788		0.5205	0.2142	0.2292		0.1121	0.1883	0.1974
0.3	0.2275	0.1315		0.3545	0.0759	0.1548		0.1374	0.2126	0.2072
0.2643	0.16	0.1911		0.2086	0.3175	0.2171		0.1103	0.2311	0.1345
0.2323	0.2775	0.1764		0.1448	0.2302	0.4409		0.1307	0.2071	0.1649
0.2592	0.3841	0.1794		0.1534	0.0456	0.1407		0.0933	0.2179	0.1773
0.2826	0.3558	0.2072		0.2023	0.1244	0.322		0.1001	0.2355	0.1648
0.3164	0.1649	0.1708		0.2823	0.2911	0.3016		0.1065	0.2617	0.1643
0.2759	0.279	0.2297		0.198	0.2298	0.2021		0.115	0.2308	0.1732
0.2482	0.3737	0.1587		0.2739	0.3017	0.097		0.1134	0.1906	0.1738
0.2936	0.2437	0.1467		0.1824	0.1375	0.1223		0.108	0.2969	0.0822
0.3581	0.1901	0.2193		0.1843	0.2784	0.1029		0.1306	0.3595	0.2199
0.2084	0.342	0.2206		0.1673	0.3043	0.2895		0.1312	0.2304	0.1641
0.2625	0.2872	0.1603		0.2149	0.1093	0.2203		0.1101	0.1951	0.168
0.3022	0.1829	0.297		0.1497	0.1798	0.1128		0.0886	0.3776	0.1759
0.3128	0.1627	0.1248		0.1761	0.2903	0.3919		0.0952	0.2451	0.1889
0.2077	0.2364	0.1401		0.2162	0.3295	0.261		0.1126	0.2858	0.1713
0.2487	0.3027	0.1767		0.1549	0.3678	0.5732		0.1513	0.249	0.1652
0.2642	0.2052	0.2124		0.1482	0.284	0.2671		0.1031	0.2688	0.1539
0.3007	0.248	0.1589		0.3291	0.2838	0.1686		0.1387	0.2854	0.1643
0.3172	0.2275	0.1743		0.1627	0.0709	0.1736		0.1245	0.2879	0.1944
0.3519	0.2194	0.152		0.1559	0.2569	0.1989		0.2621	0.3445	0.1576
0.2838	0.3776	0.1657		0.2061	0.3052	0.1746		0.0934	0.3167	0.1331
0.1835	0.2689	0.1522		0.3234	0.2075	0.395		0.1344	0.2504	0.148
0.3542	0.2773	0.1511		0.2116	0.312	0.1778		0.1189	0.2449	0.1268
0.3274	0.2434	0.1129		0.2934	0.2607	0.1027		0.1088	0.2017	0.0594
0.2822	0.2556	0.1456		0.3205	0.2336	0.1095		0.1305	0.225	0.1609
0.3327	0.218	0.116		0.1983	0.2077	0.3097		0.1024	0.292	0.1819
0.2475	0.2246	0.1564		0.3897	0.2895	0.2129		0.1257	0.3952	0.1567
0.2639	0.2299	0.3109		0.219	0.3016	0.0702		0.1192	0.2647	0.0689
0.3676	0.232	0.1491		0.2037	0.2231	0.1544		0.1583	0.3418	0.1613
0.2869	0.3155	0.1467		0.1949	0.2331	0.1206		0.1476	0.1833	0.2513
0.2683	0.3637	0.1389		0.2493	0.346	0.4622		0.0981	0.2847	0.1563
0.2367	0.2512	0.1796		0.4057	0.1168	0.1505		0.1116	0.2467	0.1677
0.1925	0.2686	0.2279		0.1808	0.3033	0.1853		0.1742	0.2577	0.1661
0.1815	0.2498	0.1198		0.227	0.1963	0.1544		0.0864	0.2657	0.2175
0.338	0.3726	0.182		0.1908	0.133	0.1807		0.1138	0.2653	0.1972
0.3742	0.3355	0.1784		0.2051	0.3419	0.1857		0.1227	0.2407	0.0845
0.3071	0.2639	0.1556		0.1507	0.1758	0.3395		0.1149	0.2333	0.1625
0.3025	0.1503	0.1661		0.1679	0.2185	0.1967		0.129	0.2185	0.2004
0.3485	0.322	0.2259		0.1853	0.4365	0.2771		0.1424	0.2493	0.1749
0.1814	0.269	0.1796		0.1875	0.2694	0.2705		0.1159	0.1911	0.0994
0.2615	0.2084	0.2409		0.1763	0.1693	0.1752		0.1203	0.2086	0.1677
0.2826	0.3564	0.1866		0.2028	0.1981	0.0706		0.0978	0.1322	0.1499
0.3022	0.1698	0.2347		0.1337	0.2122	0.1803		0.1291	0.1267	0.1945
0.3376	0.2331	0.1215		0.1779	0.4193	0.1337		0.1568	0.224	0.1564
0.2654	0.225	0.2303		0.217	0.2428	0.2854		0.1526	0.2505	0.1764
0.3397	0.2223	0.2316		0.1708	0.1191	0.1879		0.1127	0.3364	0.1247
0.3242	0.2791	0.2185		0.2315	0.357	0.2105		0.1013	0.2908	0.0837
0.2755	0.2603	0.1675		0.1629	0.2029	0.3089		0.1253	0.2584	0.2109
0.2508	0.2462	0.2611		0.287	0.25	0.1519		0.0837	0.1819	0.1423
0.1326	0.2153	0.1809		0.2091	0.3812	0.1995		0.1028	0.2662	0.1786
0.3219	0.179	0.2603		0.1492	0.1613	0.1773		0.1255	0.2643	0.1961
0.2598	0.2318	0.1985		0.188	0.0959	0.1392		0.0961	0.2147	0.1061
0.2398	0.2823	0.2413		0.1814	0.2094	0.1597		0.1479	0.2698	0.1807
0.2929	0.2763	0.2633		0.2211	0.2517	0.3251		0.108	0.232	0.158
0.3433	0.2616	0.1924		0.1783	0.236	0.1585		0.0866	0.286	0.19
0.3163	0.2798	0.2848		0.2665	0.2144	0.2547		0.0909	0.2905	0.1608
0.2641	0.268	0.1993		0.1836	0.2097	0.2465		0.1089	0.2478	0.1679
0.2641	0.2878	0.2113		0.2128	0.2133	0.2672		0.1343	0.2307	0.1434
0.2404	0.2147	0.1321		0.2091	0.1645	0.2411		0.1293	0.2046	0.19
0.3759	0.2171	0.0793		0.2389	0.1754	0.2316		0.1254	0.2028	0.1666
0.3057	0.2854	0.2094		0.1826	0.2512	0.2449		0.1361	0.2915	0.1632
0.419	0.2536	0.1871		0.1795	0.2804	0.1416		0.0887	0.1904	0.1548
0.2568	0.3416	0.1523		0.1935	0.2736	0.1776		0.1182	0.2035	0.1296
0.2135	0.2915	0.3188		0.2058	0.2816	0.2812		0.125	0.1372	0.1537
0.4566	0.2558	0.1786		0.2631	0.2683	0.4043		0.1697	0.1896	0.1728
0.2773	0.3436	0.1954		0.1765	0.2742	0.2877		0.103	0.228	0.1724
0.2257	0.2154	0.1684		0.2379	0.2324	0.088		0.111	0.1555	0.1844
0.1543	0.1902	0.1777		0.2533	0.2171	0.1442		0.1192	0.2376	0.1385
0.3763	0.1775	0.2163		0.1439	0.2551	0.1834		0.1203	0.2487	0.1279
0.3618	0.1796	0.1638		0.2673	0.2956	0.1084		0.105	0.1113	0.1728
0.3973	0.2373	0.2413		0.1875	0.1263	0.1953		0.1073	0.2413	0.217
0.2738	0.3269	0.1586		0.2571	0.1928	0.1609		0.1189	0.1775	0.1898
0.3088	0.2367	0.1928		0.1621	0.2745	0.2377		0.1288	0.1628	0.1649
0.2371	0.3399	0.1772		0.1895	0.2311	0.2181		0.119	0.2746	0.1361
0.2119	0.2651	0.1873		0.1809	0.2584	0.1638		0.1589	0.2486	0.1571
0.3409	0.2216	0.298		0.1962	0.1907	0.1929		0.1371	0.2071	0.1643
0.1884	0.1614	0.2089		0.2299	0.2191	0.1546		0.0942	0.1992	0.1804
0.2396	0.2826	0.1831		0.256	0.2418	0.1492		0.1244	0.1797	0.1563
0.164	0.2588	0.3543		0.2104	0.3276	0.1138		0.1305	0.2298	0.1997
0.2265	0.2229	0.2171		0.3052	0.2195	0.1823		0.1072	0.4476	0.1514
0.2844	0.2619	0.1535		0.1623	0.2908	0.1825		0.1365	0.2449	0.1828
0.3378	0.3498	0.2188		0.209	0.2126	0.2748		0.0946	0.227	0.189
0.2076	0.1948	0.1392		0.1973	0.1991	0.071		0.0801	0.2827	0.1473
0.2803	0.1636	0.2265		0.2392	0.2254	0.1099		0.0998	0.2501	0.1536
0.2364	0.2976	0.2369		0.2181	0.2301	0.1424		0.1245	0.2898	0.1959
0.1803	0.2448	0.1647		0.2258	0.3834	0.2015		0.1296	0.2519	0.209
0.2366	0.2849	0.4301		0.1982	0.2456	0.1522		0.0949	0.2187	0.1545
0.2679	0.2582	0.201		0.159	0.1878	0.1604		0.1231	0.3036	0.1418
0.2847	0.2784	0.246		0.2588	0.3072	0.1331		0.082	0.1986	0.1571
0.2213	0.2925	0.2578		0.217	0.1945	0.1293		0.1177	0.2017	0.1861
0.1946	0.2035	0.1545		0.2535	0.2193	0.067		0.1353	0.2313	0.1672
0.2606	0.209	0.1875		0.0634	0.1385	0.1523		0.0615	0.2475	0.1254
0.3351	0.3423	0.1825		0.1834	0.2208	0.1995		0.1133	0.1545	0.1503
0.2425	0.286	0.3247		0.2022	0.349	0.1364		0.3022	0.255	0.1703
0.2259	0.1384	0.3098		0.2193	0.2077	0.1714		0.131	0.2534	0.151
0.2294	0.2692	0.1167		0.1742	0.2434	0.1752		0.1295	0.2183	0.2165
0.2697	0.2228	0.1771		0.2088	0.3872	0.1334		0.1185	0.3602	0.1684
0.1444	0.227	0.1912		0.1623	0.3482	0.1321		0.1601	0.1744	0.1845
0.2809	0.2414	0.2821		0.2064	0.2321	0.2985		0.1297	0.2389	0.1487
0.2278	0.2406	0.169		0.2271	0.2866	0.116		0.1221	0.2573	0.2008
0.3041	0.3835	0.2662		0.1222	0.2976	0.1815		0.1346	0.342	0.2351
0.1596	0.2202	0.1249		0.2155	0.3509	0.1608		0.1549	0.2146	0.1644
0.316	0.299	0.1948		0.2581	0.1241	0.1348		0.1251	0.249	0.1954
0.2699	0.1243	0.2017		0.1899	0.4614	0.1427		0.0818	0.1332	0.1597
0.3161	0.2281	0.1208		0.1884	0.3566	0.208		0.1917	0.1665	0.1909
0.2126	0.2366	0.177		0.189	0.2079	0.1993		0.1132	0.2633	0.1886
0.2865	0.3085	0.188		0.1595	0.2597	0.1487		0.1393	0.2395	0.1934
0.1945	0.1682	0.1185		0.206	0.2744	0.1416		0.1244	0.2444	0.1553
0.2461	0.2099	0.2361		0.2705	0.343	0.1045		0.1056	0.1499	0.1816
0.294	0.1757	0.1455		0.2213	0.2965	0.1437		0.1108	0.2017	0.1806
0.2397	0.2272	0.2391		0.1717	0.084	0.1486		0.1099	0.1054	0.1655
0.18	0.3073	0.1271		0.1786	0.1882	0.1605		0.1074	0.282	0.1702
0.31	0.1332	0.1524		0.212	0.2151	0.1206		0.147	0.292	0.189
0.2504	0.2226	0.1933		0.2291	0.1031	0.1166		0.1188	0.2778	0.1654
0.2959	0.2168	0.2266		0.2264	0.086	0.1249		0.1056	0.3063	0.2353
0.3031	0.2199	0.0953		0.165	0.1644	0.0828		0.0994	0.2484	0.1819
0.2261	0.3443	0.1773		0.2195	0.2417	0.1889		0.1776	0.1754	0.1314
0.1942	0.3099	0.1562		0.2106	0.1946	0.2135		0.1904	0.3289	0.2427
0.2427	0.364	0.2773		0.1929	0.2813	0.1579		0.0918	0.2135	0.1576
0.2286	0.3148	0.1575		0.1919	0.1086	0.1979		0.0647	0.2828	0.1336
0.2189	0.2682	0.1904		0.1831	0.222	0.1876		0.1318	0.2569	0.1738
0.2562	0.4393	0.1422		0.1073	0.2405	0.1684		0.1297	0.3242	0.411
0.2271	0.3476	0.2346		0.2532	0.2538	0.1935		0.1084	0.2503	0.1119
0.2691	0.2198	0.2764		0.2173	0.1875	0.2026		0.1321	0.2072	0.139
0.2239	0.2185	0.2005		0.1863	0.156	0.25		0.1496	0.4503	0.3249
0.1622	0.2935	0.2054		0.2542	0.2508	0.1377		0.133	0.2619	0.1635
0.2892	0.2002	0.1661		0.1598	0.2957	0.1864		0.1532	0.2544	0.1713
0.2559	0.3792	0.2247		0.2173	0.2367	0.1485		0.1225	0.3419	0.2418
0.3474	0.2925	0.2518		0.2295	0.2317	0.184		0.1088	0.1895	0.1865
0.1933	0.2423	0.183		0.1876	0.1557	0.1682		0.1489	0.3387	0.1408
0.2353	0.2973	0.1281		0.1838	0.2615	0.1647		0.1564	0.221	0.1617
0.2548	0.1574	0.1937		0.1806	0.0802	0.1625		0.1424	0.6531	0.1634
0.285	0.2316	0.1492		0.1606	0.2396	0.1056		0.1138	0.1964	0.1516
0.2724	0.2066	0.2464		0.1831	0.077	0.1104		0.1388	0.2522	0.1705
0.2698	0.2483	0.206		0.1993	0.267	0.2077		0.103	0.3529	0.1488
0.2395	0.3004	0.068		0.134	0.1726	0.171		0.124	0.2241	0.2164
0.3095	0.4447	0.1586		0.1491	0.2559	0.1886		0.1396	0.284	0.1901
0.1795	0.2937	0.1528		0.2127	0.1568	0.1428		0.1068	0.185	0.1559
0.2061	0.3185	0.1917		0.1844	0.1976	0.0889		0.152	0.2374	0.1623
0.3811	0.3047	0.2287		0.1719	0.2586	0.1709		0.1457	0.1622	0.1512
0.1968	0.2648	0.1889		0.2534	0.194	0.0668		0.1516	0.2409	0.1899
0.2335	0.4089	0.2156		0.1643	0.1445	0.2905		0.1495	0.2804	0.1277
0.2481	0.2148	0.1342		0.1382	0.2377	0.1591		0.1572	0.4319	0.1251
0.3122	0.259	0.1308		0.1856	0.1318	0.1992		0.1369	0.2653	0.1471
0.2233	0.3307	0.1113		0.1444	0.2381	0.222		0.1351	0.2425	0.197
0.2632	0.2573	0.2175		0.1562	0.2362	0.1519		0.1048	0.1457	0.2025
0.3123	0.3472	0.187		0.3599	0.1479	0.2057		0.2631	0.2526	0.1568
0.2569	0.3133	0.1882		0.2252	0.1851	0.2203		0.2321	0.3302	0.1859
0.2386	0.2241	0.1469		0.1545	0.1656	0.2053		0.1379	0.3725	0.2249
0.0869	0.2521	0.1972		0.1708	0.127	0.2477		0.1486	0.2075	0.1382
0.2866	0.2696	0.1639		0.1428	0.2368	0.1822		0.1292	0.4311	0.1537
0.1969	0.3703	0.1068		0.1937	0.1385	0.1422		0.124	0.2681	0.23
0.2704	0.2495	0.1909		0.788	0.2205	0.163		0.0651	0.1959	0.1739
0.2865	0.2223	0.1691		0.1835	0.2361	0.2074		0.1022	0.3293	0.2242
0.2352	0.3096	0.2027		0.204	0.2664	0.1687		0.1618	0.2216	0.1803
0.2397	0.2576	0.2495		0.2298	0.2151	0.1723		0.1051	0.2097	0.2056
0.1958	0.2885	0.1846		0.2356	0.2486	0.1544		0.1141	0.2554	0.1384
0.208	0.2619	0.219		0.1501	0.349	0.1878		0.1196	0.1912	0.1116
0.1804	0.2761	0.1328		0.1472	0.1886	0.1327		0.1742	0.3802	0.1836
0.2778	0.2285	0.2737		0.1144	0.2658	0.3028		0.1118	0.3683	0.144
0.3278	0.2466	0.2521		0.2779	0.2851	0.1335		0.1564	0.2132	0.1617
0.2269	0.3212	0.1698		0.1198	0.2954	0.1584		0.0926	0.1942	0.0598
0.2848	0.3249	0.2072		0.1826	0.2541	0.1476		0.0961	0.2324	0.1685
0.2421	0.2071	0.1946		0.0987	0.0997	0.1687		0.1243	0.2994	0.1924
0.266	0.2511	0.0836		0.1907	0.2212	0.164		0.1285	0.2459	0.1191
0.2284	0.2593	0.2312		0.2024	0.0983	0.1486		0.0903	0.2522	0.1905
0.1519	0.2088	0.2292		0.1219	0.2918	0.1604		0.1188	0.2503	0.1764
0.2863	0.2708	0.2286		0.1837	0.2811	0.1456		0.0847	0.1867	0.2369
0.2407	0.2722	0.1715		0.1322	0.2375	0.2292		0.1497	0.2265	0.0855
0.2638	0.2729	0.2619		0.1793	0.2692	0.2221		0.1259	0.1348	0.1629
0.2806	0.2698	0.1821		0.127	0.2368	0.1744		0.0706	0.0987	0.1825
0.2467	0.1861	0.2102		0.1581	0.0986	0.2262		0.1119	0.2425	0.0925
0.2401	0.2595	0.1603		0.1495	0.2823	0.1447		0.1093	0.2975	0.1596
0.3189	0.3089	0.2056		0.2	0.2997	0.1573		0.1493	0.2405	0.2017
0.2276	0.2545	0.1604		0.1605	0.275	0.2096		0.1215	0.275	0.2173
0.2919	0.3362	0.208		0.1481	0.2579	0.1562		0.1066	0.2927	0.1505
0.2248	0.2469	0.2212		0.2118	0.1988	0.2126		0.1024	0.2494	0.1694
0.2532	0.2185	0.219		0.2041	0.3134	0.2022		0.1053	0.4514	0.1536
0.3582	0.2198	0.1233		0.1999	0.1296	0.2547		0.1023	0.1737	0.1353
0.204	0.3234	0.2609		0.2033	0.205	0.2104		0.1253	0.2682	0.0983
0.3694	0.2651	0.206		0.1312	0.1581	0.2609		0.15	0.3996	0.1436
0.1958	0.266	0.1768		0.1097	0.1591	0.1609		0.1051	0.236	0.1506
0.3406	0.1224	0.2428		0.2804	0.2781	0.1911		0.0741	0.1828	0.1774
0.3707	0.1646	0.193		0.1624	0.0994	0.0828		0.1279	0.1886	0.1285
0.2928	0.2803	0.1884		0.1625	0.3334	0.1772		0.1049	0.277	0.1728
0.3582	0.2751	0.2599		0.1984	0.1863	0.2221		0.1181	0.2107	0.1346
0.2245	0.2192	0.1452		0.2881	0.1626	0.1117		0.1493	0.2998	0.1209
0.2845	0.2996	0.2021		0.1965	0.1394	0.1261		0.1278	0.2732	0.2156
0.224	0.1515	0.1765		0.14	0.1177	0.1151		0.1407	0.1754	0.1567
0.3028	0.2081	0.0941		0.1943	0.1579	0.1893		0.1466	0.1984	0.1554
0.2496	0.2292	0.1779		0.1509	0.2241	0.2		0.1339	0.1866	0.1419
0.2741	0.2199	0.103		0.1607	0.2033	0.1382		0.108	0.2885	0.1885
0.2531	0.1955	0.2754		0.2306	0.1639	0.1255		0.1147	0.2053	0.1938
0.2895	0.2026	0.131		0.1972	0.3384	0.1029		0.1234	0.1975	0.1483
0.231	0.2599	0.1377		0.5789	0.429	0.123		0.1001	0.3301	0.2004
0.2699	0.1808	0.129		0.2007	0.1896	0.1413		0.1168	0.2323	0.1619
0.3569	0.2171	0.1605		0.5867	0.1642	0.1727		0.1332	0.305	0.0753
0.3681	0.2406	0.2346		0.1854	0.3407	0.3933		0.0988	0.2457	0.1757
0.1569	0.2288	0.1736		0.266	0.1125	0.3401		0.1326	0.1842	0.1742
0.2882	0.3023	0.1127		0.2129	0.0834	0.2113		0.1532	0.407	0.162
0.2906	0.301	0.0982		0.2044	0.19	0.2772		0.1099	0.2274	0.2302
0.2533	0.2523	0.1371		0.1355	0.1443	0.1238		0.1207	0.2194	0.1682
0.2359	0.2278	0.1562		0.1467	0.2138	0.3611		0.1039	0.3761	0.1471
0.2051	0.1342	0.0854		0.1702	0.2625	0.2188		0.1355	0.2989	0.1374
0.2612	0.186	0.147		0.2532	0.2693	0.0919		0.1265	0.1917	0.184
0.3554	0.2085	0.1615		0.1825	0.316	0.2536		0.1863	0.2997	0.1827
0.3739	0.2208	0.093		0.1948	0.2163	0.2903		0.1226	0.2246	0.1602
0.4358	0.2526	0.1424		0.1922	0.0862	0.2197		0.1276	0.2076	0.1727
0.2592	0.2269	0.1804		0.1572	0.2488	0.2222		0.0976	0.1873	0.1073
0.3104	0.1414	0.1494		0.2115	0.2133	0.3625		0.1249	0.1094	0.226
0.1438	0.2478	0.1974		0.1691	0.2294	0.1497		0.1033	0.2596	0.1482
0.2926	0.2334	0.1685		0.1572	0.2118	0.1961		0.1111	0.2255	0.1902
0.2349	0.1597	0.1924		0.222	0.1081	0.4194		0.1729	0.2171	0.1793
0.2431	0.1566	0.1809		0.2127	0.2085	0.2372		0.1617	0.2518	0.2117
0.2869	0.3042	0.1339		0.1927	0.2698	0.2816		0.066	0.3072	0.1811
0.3261	0.2309	0.1609		0.1166	0.1969	0.3231		0.0604	0.2786	0.1866
0.2071	0.1321	0.1798		0.2408	0.2025	0.4063		0.1041	0.1316	0.1739
0.305	0.2839	0.1985		0.2497	0.2598	0.2232		0.1171	0.2429	0.1682
0.2358	0.1736	0.239		0.1726	0.2562	0.3626		0.1082	0.4085	0.2526
0.2699	0.2	0.2794		0.205	0.2163	0.2411		0.1161	0.1868	0.1979
0.273	0.1636	0.2874		0.159	0.2045	0.1514		0.1298	0.2533	0.2046
0.3499	0.2067	0.1188		0.1395	0.1821	0.2841		0.1353	0.2478	0.1301
0.3156	0.1879	0.1874		0.2435	0.2518	0.3208		0.078	0.2342	0.1309
0.306	0.2424	0.1635		0.1562	0.278	0.2505		0.1398	0.3234	0.182
0.2565	0.2361	0.2348		0.1975	0.2678	0.2652		0.076	0.2894	0.1078
0.2756	0.1913	0.1783		0.1887	0.1764	0.3709		0.1015	0.2885	0.1998
0.2867	0.2408	0.1559		0.2005	0.2999	0.2515		0.1079	0.2651	0.1771
0.2696	0.3765	0.1347		0.1586	0.2405	0.3814		0.1499	0.2779	0.1872
0.2373	0.1079	0.1758		0.2478	0.3319	0.2517		0.0732	0.1994	0.1456
0.1224	0.1312	0.0827		0.1826	0.2008	0.3432		0.1363	0.2709	0.1459
0.2832	0.1805	0.1709		0.1678	0.1612	0.2373		0.1279	0.2533	0.1431
0.2058	0.1701	0.1864		0.155	0.1675	0.3425		0.1266	0.2332	0.1115
0.2279	0.2263	0.2504		0.2121	0.1999	0.1772		0.1321	0.1663	0.1624
0.2863	0.2049	0.1124		0.1487	0.2393	0.4522		0.1163	0.1991	0.1978
0.2362	0.2602	0.0757		0.1241	0.1522	0.068		0.1114	0.2242	0.1286
0.2311	0.2138	0.1622		0.2217	0.2457	0.1167		0.1163	0.2329	0.1007
0.338	0.4822	0.2145		0.1763	0.2228	0.3284		0.119	0.2206	0.1324
0.4246	0.2182	0.1594		0.2951	0.2467	0.2777		0.1321	0.1003	0.1341
0.4455	0.2585	0.1418		0.2016	0.2494	0.2347		0.0665	0.1231	0.1751
0.2394	0.2002	0.1239		0.2141	0.2088	0.1097		0.1921	0.3348	0.2114
0.2584	0.2074	0.1081		0.2998	0.2654	0.261		0.1334	0.2922	0.1974
0.2422	0.3072	0.4306		0.1841	0.1942	0.2962		0.0983	0.2445	0.1474
0.1969	0.2386	0.1251		0.1521	0.2193	0.2332		0.1222	0.1157	0.1806
0.239	0.2384	0.2186		0.1383	0.1989	0.2358		0.1451	0.2705	0.1956
0.28	0.12	0.2819		0.2117	0.0906	0.4279		0.1302	0.3209	0.178
0.2617	0.3924	0.3027		0.2054	0.2139	0.1638		0.129	0.2434	0.1962
0.2572	0.1709	0.2328		0.2174	0.1621	0.2887		0.1126	0.2659	0.0763
0.19	0.3347	0.1106		0.1849	0.2074	0.2452		0.0899	0.3296	0.1789
0.2634	0.3058	0.284		0.2521	0.2594	0.2337		0.1358	0.1633	0.2048
0.2366	0.2619	0.2423		0.1633	0.1802	0.2069		0.1316	0.2994	0.1675
0.3299	0.2974	0.2083		0.1772	0.2246	0.1882		0.0803	0.2122	0.1946
0.2629	0.173	0.1914		0.1829	0.186	0.2704		0.141	0.2624	0.167
0.1864	0.2687	0.3228		0.2137	0.1337	0.1157		0.1259	0.1701	0.1887
0.1755	0.3002	0.207		0.1739	0.2013	0.3473		0.1263	0.2806	0.0606
0.1702	0.283	0.2384		0.1979	0.1782	0.3685		0.1337	0.2683	0.3673
0.1515	0.2135	0.2111		0.1505	0.2437	0.2372		0.1331	0.2851	0.3578
0.2878	0.2095	0.2787		0.156	0.2225	0.3672		0.1034	0.1929	0.3976
0.2528	0.2733	0.2092		0.2003	0.1177	0.2689		0.1393	0.2266	0.3197
0.2677	0.3072	0.1211		0.1314	0.1829	0.0598		0.102	0.301	0.1702
0.3143	0.253	0.273		0.2284	0.1908	0.32		0.1728	0.7686	0.2024
0.2941	0.2154	0.2333		0.176	0.175	0.2729		0.1065	0.1996	0.167
0.1327	0.3347	0.1587		0.2344	0.1941	0.3027		0.1025	0.2554	0.1849
0.3202	0.2371	0.2828		0.2342	0.1875	0.11		0.1358	0.2169	0.2203
0.1681	0.3284	0.1922		0.1309	0.2375	0.2245		0.0999	0.2707	0.1929
0.1891	0.2399	0.0778		0.2136	0.2486	0.219		0.0569	0.1439	0.1653
0.2752	0.2621	0.2564		0.1832	0.2418	0.1063		0.1611	0.2705	0.158
0.1735	0.2203	0.1251		0.0781	0.1856	0.1237		0.1094	0.1241	0.1591
0.5656	0.3013	0.2586		0.2358	0.1843	0.3283		0.0509	0.2398	0.1981
0.2662	0.1603	0.2131		0.1491	0.1944	0.397		0.1041	0.2359	0.1334
0.2558	0.2439	0.172		0.1758	0.2686	0.3951		0.1025	0.2322	0.3315
0.2014	0.1731	0.2596		0.2269	0.1609	0.2432		0.1412	0.1655	0.2201
0.267	0.1987	0.247		0.2056	0.1003	0.1673		0.1182	0.2592	0.1774
0.2045	0.2427	0.1655		0.2294	0.2728	0.1393		0.1361	0.2814	0.1834
0.2264	0.1722	0.2894		0.1994	0.2353	0.338		0.1027	0.3282	0.1064
0.2726	0.1735	0.2731		0.2677	0.2235	0.2122		0.1125	0.2142	0.3406
0.136	0.1895	0.3587		0.1947	0.1981	0.0788		0.1013	0.2036	0.1027
0.2284	0.2826	0.2532		0.1938	0.2823	0.5313		0.0926	0.2346	0.1937
0.3354	0.1767	0.2233		0.2276	0.2715	0.426		0.1295	0.259	0.153
0.2467	0.2112	0.2232		0.1762	0.3132	0.3502		0.1441	0.1613	0.1799
0.2956	0.1169	0.2421		0.1813	0.1248	0.2156		0.1356	0.2869	0.1566
0.2829	0.3345	0.1642		0.2277	0.2014	0.2536		0.099	0.2283	0.2234
0.2675	0.2746	0.241		0.1794	0.2771	0.3353		0.08	0.1971	0.1567
0.2546	0.2265	0.2		0.1723	0.2152	0.1927		0.1351	0.2221	0.1764
0.2293	0.2443	0.1431		0.1237	0.2757	0.4177		0.1414	0.2564	0.0847
0.2069	0.2462	0.1864		0.2349	0.2495	0.143		0.0934	0.2282	0.1955
0.2214	0.2733	0.1619		0.1769	0.1492	0.4127		0.1385	0.2344	0.1969
0.2212	0.1915	0.27		0.1928	0.123	0.2495		0.0827	0.2482	0.1556
0.2981	0.2334	0.2674		0.1388	0.3595	0.4907		0.1747	0.2312	0.1611
0.2587	0.1678	0.2648		0.2217	0.205	0.4168		0.1063	0.2336	0.2004
0.2411	0.4664	0.281		0.0761	0.2028	0.355		0.2338	0.2378	0.2041
0.2528	0.2915	0.2238		0.1777	0.2032	0.2033		0.0887	0.1802	0.2
0.2305	0.2785	0.1705		0.1695	0.2916	0.3198		0.1298	0.2474	0.198
0.161	0.2869	0.1921		0.3146	0.2129	0.5289		0.089	0.2678	0.2735
0.3017	0.2972	0.2326		0.1827	0.3035	0.5145		0.1069	0.1436	0.1945
0.2157	0.4018	0.1774		0.1847	0.2796	0.2204		0.1073	0.1955	0.2036
0.2361	0.2729	0.2778		0.1617	0.1866	0.3729		0.1083	0.2118	0.1925
0.241	0.3013	0.2374		0.1983	0.2787	0.541		0.1251	0.2055	0.227
0.3594	0.26	0.2496		0.2104	0.293	0.3436		0.1349	0.2812	0.3011
0.2387	0.1766	0.0723		0.3883	0.1764	0.1859		0.0884	0.2358	0.1164
0.2128	0.2387	0.1616		0.1546	0.2356	0.5482		0.1523	0.2221	0.2032
0.2055	0.2223	0.0809		0.1819	0.2512	0.1527		0.1389	0.2529	0.1788
0.2779	0.3701	0.4172		0.1989	0.1673	0.4768		0.1407	0.1394	0.1335
0.2878	0.1735	0.0963		0.1864	0.2921	0.3029		0.1082	0.202	0.1835
0.3375	0.3104	0.1844		0.1679	0.3528	0.1471		0.1777	0.2273	0.1057
0.3099	0.2132	0.2331		0.1996	0.1964	0.4962		0.126	0.2307	0.1654
0.3416	0.2634	0.1686		0.2882	0.2343	0.2098		0.0804	0.2123	0.2162
0.2266	0.2933	0.2113		0.1329	0.232	0.2958		0.1412	0.1425	0.1667
0.3562	0.2516	0.2604		0.2102	0.2012	0.2776		0.0752	0.2423	0.1325
0.2696	0.264	0.2287		0.2909	0.0749	0.5443		0.1047	0.2353	0.238
0.1945	0.1921	0.2446		0.1645	0.1233	0.398		0.095	0.2393	0.2183
0.2474	0.2293	0.1049		0.1435	0.1394	0.1338		0.1032	0.1824	0.1479
0.2436	0.3776	0.1577		0.0987	0.283	0.1665		0.1507	0.2073	0.24
0.2483	0.2419	0.1798		0.2021	0.2887	0.3597		0.128	0.2577	0.1842
0.1868	0.202	0.1073		0.1717	0.2148	0.0887		0.1303	0.2031	0.1908
0.273	0.1962	0.2221		0.1887	0.1585	0.1119		0.11	0.2719	0.176
0.1599	0.2298	0.2267		0.1835	0.1532	0.106		0.1053	0.1734	0.2187
0.2332	0.21	0.2444		0.2288	0.1688	0.3343		0.1438	0.1613	0.1848
0.2816	0.2418	0.1046		0.2012	0.6001	0.2789		0.0989	0.211	0.1728
0.3493	0.1472	0.2518		0.1792	0.4248	0.4835		0.1348	0.1799	0.216
0.3383	0.2218	0.2315		0.2311	0.3321	0.3224		0.1097	0.2171	0.1384
0.2124	0.304	0.1522		0.2109	0.3797	0.1085		0.1273	0.2051	0.1663
0.2236	0.227	0.1707		0.2499	0.3357	0.3206		0.2376	0.1505	0.209
0.2128	0.3679	0.2332		0.1742	0.4565	0.232		0.0944	0.1933	0.1483
0.2402	0.2449	0.2047		0.1822	0.4847	0.457		0.1358	0.1905	0.1787
0.242	0.2283	0.2191		0.2165	0.4753	0.0369		0.1435	0.1565	0.1952
0.3443	0.1369	0.2636		0.4409	0.628	0.1557		0.1261	0.2776	0.2568
0.299	0.3084	0.3468		0.2219	0.184	0.1954		0.0763	0.1982	0.2141
0.1423	0.2018	0.1775		0.209	0.2662	0.2963		0.1562	0.2587	0.1761
0.2949	0.1969	0.2469		0.3483	0.324	0.3958		0.0892	0.2324	0.1853
0.1776	0.2165	0.1955		0.173	0.2421	0.3601		0.1	0.2456	0.228
0.2088	0.476	0.2601		0.0827	0.5576	0.2172		0.1818	0.258	0.1691
0.2016	0.211	0.0923		0.2217	0.3119	0.218		0.1401	0.2311	0.1569
0.2107	0.1965	0.2026		0.3243	0.3783	0.3583		0.1514	0.2262	0.1662
0.2878	0.2272	0.1812		0.346	0.2437	0.3193		0.0895	0.2587	0.2427
0.2557	0.1743	0.2274		0.2227	0.3117	0.2598		0.1305	0.1763	0.1909
0.2711	0.2742	0.267		0.2106	0.3844	0.1734		0.1485	0.2584	0.1552
0.2363	0.2037	0.3583		0.2303	0.3506	0.2243		0.1238	0.1688	0.1607
0.2469	0.2818	0.2193		0.2069	0.2803	0.2323		0.0833	0.2361	0.2011
0.3312	0.1805	0.3242		0.2616	0.6375	0.2561		0.1077	0.234	0.2404
0.2248	0.1899	0.2138		0.1973	0.3863	0.2784		0.1085	0.2138	0.2512
0.2333	0.2736	0.2003		0.2115	0.4335	0.2945		0.1418	0.2085	0.1901
0.1808	0.1365	0.2114		0.1659	0.4984	0.1137		0.1123	0.2666	0.2594
0.3514	0.2936	0.1392		0.2193	0.2879	0.0727		0.1614	0.2048	0.2222
0.3329	0.1983	0.1983		0.2077	0.4357	0.3206		0.0814	0.2903	0.1346
0.2797	0.18	0.1427		0.2471	0.5987	0.2896		0.0913	0.2194	0.1805
0.1823	0.1416	0.1935		0.1798	0.4263	0.2863		0.1146	0.1843	0.1805
0.3192	0.2914	0.255		0.1975	0.6663	0.1869		0.1445	0.1723	0.1628
0.1559	0.1546	0.2247		0.2526	0.5365	0.2951		0.1234	0.2392	0.1728
0.3259	0.1948	0.1873		0.1773	0.3147	0.2814		0.1349	0.2141	0.1729
0.2001	0.3071	0.2571		0.3018	0.1841	0.2287		0.148	0.2152	0.202
0.1884	0.2092	0.2462		0.1758	0.4985	0.3011		0.1008	0.2049	0.1734
0.2127	0.2932	0.1498		0.3749	0.4054	0.2869		0.0835	0.2395	0.1504
0.2245	0.3206	0.275		0.141	0.4929	0.1842		0.1084	0.2528	0.1569
0.3377	0.2851	0.2281		0.2388	0.2229	0.4394		0.1503	0.244	0.1944
0.22	0.3183	0.3245		0.1725	0.5814	0.2958		0.0865	0.1976	0.1713
0.199	0.3694	0.2322		0.129	0.4414	0.2138		0.1807	0.2136	0.1883
0.2588	0.2131	0.2504		0.1714	0.3797	0.3073		0.0944	0.2824	0.1605
0.1841	0.3471	0.2267		0.3337	0.3571	0.2375		0.1186	0.1775	0.1912
0.302	0.279	0.1283		0.1877	0.5659	0.4151		0.1118	0.2229	0.1539
0.2693	0.2428	0.2358		0.1992	0.399	0.1481		0.1256	0.1935	0.1996
0.276	0.2366	0.1727		0.169	0.2188	0.1882		0.1576	0.2091	0.185
0.3026	0.3333	0.2602		0.1532	0.3465	0.2259		0.1316	0.1762	0.1469
0.226	0.2477	0.2271		0.1789	0.2965	0.2091		0.1292	0.2218	0.1738
0.2318	0.2683	0.1572		0.2307	0.3023	0.147		0.1211	0.2078	0.1825
0.1625	0.1829	0.2021		0.2502	0.3243	0.1574		0.1265	0.2123	0.1585
0.2434	0.2803	0.1712		0.1728	0.17	0.1748		0.1228	0.2668	0.2186
0.234	0.2084	0.1969		0.1833	0.2633	0.3202		0.122	0.2245	0.1804
0.2423	0.2443	0.2009		0.1572	0.2252	0.1992		0.1175	0.2315	0.1704
0.3252	0.3094	0.1799		0.1685	0.2587	0.2448		0.1417	0.096	0.134
0.4364	0.2204	0.2096		0.2037	0.451	0.2811		0.1423	0.1899	0.0965
0.2164	0.1827	0.2032		0.1961	0.3768	0.2526		0.1269	0.079	0.1519
0.2824	0.231	0.1224		0.2387	0.4304	0.1569		0.1316	0.1618	0.1414
0.267	0.2241	0.251		0.2076	0.3113	0.134		0.1374	0.2347	0.1611
0.198	0.2461	0.1144		0.3011	0.3535	0.114		0.1375	0.3515	0.1059
0.2363	0.1693	0.1604		0.1889	0.4067	0.2067		0.1132	0.1989	0.1758
0.2308	0.2719	0.1403		0.205	0.3139	0.2765		0.1101	0.1969	0.2099
0.2831	0.2059	0.2409		0.2525	0.4274	0.3233		0.1671	0.0969	0.2106
0.255	0.2791	0.1025		0.1765	0.7567	0.235		0.1508	0.213	0.198
0.2369	0.1718	0.1591		0.2308	0.5147	0.3844		0.1129	0.2993	0.1808
0.2927	0.187	0.2021		0.2568	0.2184	0.2125		0.1385	0.1979	0.2489
0.2854	0.2582	0.371		0.2083	0.5804	0.0835		0.1954	0.2583	0.1684
0.244	0.3465	0.1157		0.2534	0.3163	0.3806		0.0893	0.2529	0.1854
0.2113	0.1842	0.2487		0.2387	0.5481	0.1791		0.0995	0.2163	0.1233
0.2833	0.2144	0.0592		0.3266	0.3471	0.278		0.1326	0.2325	0.1637
0.2577	0.2771	0.1178		0.4266	0.6472	0.3913		0.0917	0.2949	0.1769
0.2945	0.2272	0.2175		0.2358	0.3662	0.2764		0.1332	0.2467	0.188
0.2376	0.3231	0.1503		0.2367	0.3433	0.5619		0.1054	0.2355	0.1342
0.2989	0.1943	0.1527		0.1988	0.6977	0.1318		0.1482	0.2483	0.1651
0.2642	0.2088	0.1694		0.2008	0.3652	0.1434		0.0853	0.1586	0.1163
0.1776	0.2886	0.2399		0.2567	0.3753	0.2418		0.1349	0.1584	0.1318
0.2066	0.255	0.2874		0.2209	0.3137	0.1098		0.1449	0.175	0.2019
0.296	0.1766	0.0913		0.2251	0.3425	0.1943		0.0986	0.0969	0.165
0.1264	0.2118	0.2465		0.2021	0.3846	0.4801		0.1245	0.2678	0.1639
0.1937	0.3334	0.1186		0.197	0.4684	0.1095		0.1429	0.2029	0.2001
0.2381	0.171	0.1938		0.2362	0.4886	0.5278		0.0864	0.2922	0.1864
0.2361	0.2059	0.2924		0.148	0.3336	0.4199		0.1622	0.3001	0.2602
0.1829	0.4138	0.3459		0.2502	0.1336	0.2749		0.0969	0.2791	0.1281
0.2857	0.2203	0.2503		0.1561	0.4276	0.4593		0.1404	0.1706	0.1755
0.327	0.3638	0.2376		0.2137	0.3789	0.4742		0.1059	0.2253	0.1678
0.3003	0.2923	0.1551		0.1832	0.6062	0.2758		0.1541	0.2956	0.1777
0.1865	0.1371	0.2102		0.1812	0.4816	0.2173		0.1294	0.1382	0.088
0.2499	0.2381	0.0813		0.2101	0.1221	0.3379		0.1082	0.2186	0.1729
0.3312	0.2685	0.2758		0.166	0.2784	0.3184		0.1617	0.2836	0.1679
0.2394	0.1949	0.1798		0.1996	0.3319	0.2041		0.0673	0.2081	0.0934
0.2096	0.2087	0.183		0.1762	0.3854	0.5935		0.1156	0.2608	0.1997
0.1857	0.2216	0.12		0.1914	0.3292	0.4958		0.089	0.2069	0.1996
0.2802	0.2126	0.2344		0.1372	0.348	0.2768		0.1094	0.2507	0.2148
0.1646	0.2623	0.2405		0.1906	0.3186	0.3428		0.1091	0.2021	0.2022
0.1874	0.4481	0.2615		0.2253	0.197	0.2961		0.1345	0.1896	0.1603
0.3062	0.2091	0.1234		0.2305	0.3982	0.3369		0.1179	0.2293	0.085
0.2185	0.2002	0.2063		0.1906	0.2967	0.2056		0.1407	0.2976	0.1173
0.3328	0.3726	0.202		0.1963	0.1796	0.2915		0.1053	0.2075	0.0865
0.307	0.2714	0.2412		0.2689	0.4327	0.5089		0.1356	0.2144	0.0418
0.2086	0.318	0.2573		0.1539	0.331	0.3078		0.1294	0.239	0.1138
0.2292	0.3022	0.2058		0.2314	0.5774	0.4321		0.133	0.1654	0.1771
0.2835	0.2703	0.1692		0.2225	0.1527	0.4197		0.1163	0.2675	0.1622
0.2028	0.3226	0.1663		0.1862	0.2576	0.1598		0.0898	0.125	0.2378
0.2904	0.1846	0.1749		0.3651	0.4001	0.4614		0.1378	0.2187	0.1915
0.1603	0.2022	0.2448		0.2948	0.5028	0.3013		0.1317	0.1646	0.1533
0.3177	0.1602	0.1825		0.1696	0.2868	0.381		0.1455	0.1529	0.2002
0.3544	0.2188	0.2067		0.1979	0.4523	0.5131		0.1304	0.2197	0.1824
0.2033	0.2977	0.295		0.2337	0.3142	0.5541		0.112	0.2322	0.1434
0.2678	0.325	0.1724		0.1576	0.477	0.5827		0.1149	0.233	0.1794
0.211	0.1552	0.2582		0.2519	0.2714	0.4071		0.1432	0.2572	0.1471
0.2151	0.2128	0.1967		0.224	0.4457	0.3604		0.1434	0.2211	0.1416
0.27	0.2949	0.2612		0.1872	0.2903	0.5066		0.17	0.2485	0.1664
0.2578	0.2015	0.1755		0.176	0.497	0.4707		0.1311	0.2992	0.1822
0.2725	0.2079	0.2251		0.1405	0.4431	0.5036		0.1147	0.2152	0.2002
0.212	0.2981	0.2479		0.2437	0.6149	0.269		0.1044	0.1904	0.1702
0.3976	0.2409	0.1557		0.2092	0.5295	0.4831		0.107	0.1355	0.2076
0.1963	0.2072	0.2098		0.2106	0.6207	0.5025		0.1191	0.2026	0.1808
0.1633	0.383	0.1965		0.2077	0.4617	0.7543		0.1285	0.2006	0.232
0.1556	0.2809	0.1586		0.2064	0.6814	0.3529		0.1293	0.2978	0.0954
0.3076	0.1415	0.2006		0.2615	0.6235	0.1858		0.1736	0.3192	0.169
0.2194	0.2441	0.2226		0.1981	0.4281	0.2692		0.152	0.187	0.1782
0.2649	0.1562	0.1934		0.3568	0.2643	0.196		0.1765	0.1426	0.1758
0.2661	0.1467	0.1767		0.1684	0.3992	0.149		0.1189	0.2244	0.1594
0.1627	0.2929	0.2212		0.1791	0.5062	0.1268		0.11	0.1207	0.188
0.1314	0.1694	0.2011		0.1825	0.5689	0.1047		0.1239	0.2412	0.1753
0.1505	0.3111	0.2227		0.3029	0.7571	0.0543		0.1742	0.2516	0.1706
0.2124	0.3189	0.1699		0.1746	0.0944	0.178		0.1201	0.276	0.1855
0.2631	0.1937	0.2536		0.2101	0.4743	0.2383		0.1403	0.1903	0.2012
0.2393	0.1185	0.1968		0.2124	0.6367	0.163		0.0863	0.1444	0.1634
0.2643	0.3881	0.2281		0.2646	0.3265	0.0828		0.0623	0.2643	0.1717
0.2816	0.2607	0.2649		0.204	0.226	0.1686		0.1507	0.2549	0.1575
0.3531	0.1474	0.2292		0.2868	0.4505	0.3387		0.1202	0.1807	0.1457
0.3045	0.1825	0.1827		0.171	0.5091	0.0853		0.1025	0.2728	0.1239
0.3385	0.2949	0.2053		0.2495	0.145	0.2034		0.1359	0.2255	0.1716
0.3989	0.188	0.2115		0.2047	0.2499	0.1466		0.1266	0.2242	0.1576
0.2006	0.2186	0.1925		0.1747	0.19	0.1829		0.1548	0.2012	0.1397
0.2372	0.2233	0.3032		0.1296	0.1758	0.2609		0.1077	0.1843	0.1953
0.2328	0.3455	0.1919		0.186	0.301	0.3637		0.14	0.1343	0.1149
0.2489	0.2491	0.2085		0.1524	0.2611	0.2734		0.1193	0.2107	0.1702
0.2859	0.3299	0.2409		0.1918	0.3234	0.2438		0.1387	0.2655	0.1281
0.1449	0.3585	0.1881		0.2514	0.4437	0.1926		0.1265	0.2672	0.1413
0.325	0.3048	0.242		0.1638	0.5149	0.4266		0.1453	0.3209	0.1892
0.2404	0.2164	0.1355		0.2577	0.4888	0.3388		0.1364	0.1934	0.1994
0.2265	0.2776	0.2403		0.2058	0.1947	0.2648		0.1706	0.2558	0.1353
0.1743	0.2558	0.317		0.2695	0.2045	0.2438		0.1376	0.1864	0.1757
0.2097	0.2129	0.2783		0.1577	0.4511	0.0804		0.1146	0.1886	0.1741
0.1778	0.2866	0.2734		0.1922	0.4345	0.1262		0.1326	0.2845	0.1609
0.1986	0.2094	0.1866		0.1879	0.3728	0.1719		0.148	0.2586	0.1619
0.1789	0.2366	0.1729		0.1422	0.238	0.2168		0.0761	0.1986	0.1624
0.1236	0.1948	0.2518		0.1448	0.6111	0.546		0.0764	0.1985	0.1521
0.3172	0.3028	0.2226		0.3944	0.4241	0.142		0.1385	0.209	0.1558
0.2646	0.2417	0.1189		0.225	0.4574	0.2606		0.0868	0.2551	0.1585
0.197	0.3054	0.1176		0.2216	0.2451	0.4477		0.1097	0.2315	0.1801
0.2348	0.1875	0.2279		0.1675	0.8499	0.609		0.1161	0.266	0.1326
0.1819	0.2246	0.1454		0.2388	0.1397	0.2494		0.1048	0.223	0.1339
0.22	0.1201	0.1696		0.2139	0.1777	0.1669		0.0707	0.2734	0.197
0.2526	0.2498	0.1583		0.2116	0.1008	0.1752		0.1164	0.2287	0.1424
0.149	0.2249	0.1122		0.1913	0.4488	0.5955		0.1473	0.2041	0.1701
0.1668	0.2992	0.1748		0.1651	0.3493	0.5817		0.132	0.2171	0.128
0.2933	0.2062	0.1699		0.1841	0.4713	0.4454		0.1401	0.2502	0.1708
0.2837	0.2212	0.2796		0.2855	0.4813	0.1416		0.0985	0.208	0.1412
0.1732	0.239	0.1945		0.1566	0.6387	0.4106		0.1499	0.1694	0.1926
0.1824	0.2029	0.168		0.1983	0.4199	0.477		0.1414	0.2445	0.1313
0.2181	0.2405	0.2175		0.2203	0.1966	0.4375		0.1206	0.2506	0.1673
0.356	0.3526	0.2434		0.1431	0.2183	0.5049		0.1017	0.306	0.1799
0.2708	0.2504	0.2306		0.1591	0.2613	0.4745		0.1555	0.1348	0.1078
0.2353	0.2138	0.2175		0.1972	0.4255	0.4592		0.1022	0.2186	0.1829
0.3396	0.2568	0.1882		0.1629	0.2009	0.4756		0.1191	0.2808	0.1427
0.2322	0.2333	0.1815		0.2137	0.644	0.6163		0.1138	0.2854	0.1384
0.324	0.3081	0.1956		0.2178	0.4668	0.3746		0.1188	0.2669	0.1868
0.2844	0.1458	0.1782		0.1225	0.4563	0.5098		0.1373	0.1525	0.1765
0.2403	0.2478	0.1561		0.1279	0.2246	0.2515		0.1229	0.245	0.1486
0.1798	0.1632	0.131		0.1704	0.5607	0.6003		0.0844	0.2435	0.1337
0.2899	0.1786	0.2113		0.1851	0.5176	0.6495		0.1312	0.0717	0.1769
0.3375	0.1724	0.2344		0.1208	0.2439	0.5287		0.1117	0.2772	0.1863
0.279	0.1707	0.0649		0.2161	0.566	0.3501		0.0986	0.1549	0.1447
0.2546	0.2114	0.1731		0.2957	0.1161	0.1441		0.1167	0.2457	0.2395
0.2892	0.1604	0.26		0.1815	0.3866	0.4254		0.1025	0.256	0.1507
0.3267	0.1554	0.2587		0.3197	0.3489	0.0675		0.1018	0.2003	0.2012
0.4297	0.1825	0.2103		0.1901	0.4479	0.0795		0.1761	0.196	0.2077
0.2175	0.1775	0.2863		0.1821	0.3539	0.0858		0.1212	0.2107	0.1474
0.1983	0.2083	0.1251		0.2393	0.4071	0.0937		0.1374	0.2865	0.1623
0.3587	0.1697	0.2514		0.1854	0.424	0.1039		0.1035	0.1686	0.3994
0.2359	0.2083	0.2127		0.1365	0.1424	0.1863		0.1833	0.3062	0.1852
0.1961	0.2323	0.2032		0.1777	0.1168	0.1512		0.1199	0.2195	0.1794
0.195	0.3157	0.2083		0.2198	0.2473	0.2976		0.1545	0.2024	0.1425
0.2349	0.1702	0.1398		0.2316	0.3758	0.2489		0.106	0.2856	0.2085
0.3263	0.1934	0.1995		0.2165	0.3989	0.238		0.1168	0.166	0.1187
0.3256	0.1372	0.2098		0.1716	0.169	0.4494		0.0948	0.1432	0.4172
0.2608	0.2484	0.1945		0.2171	0.3738	0.3224		0.1168	0.2237	0.1469
0.1302	0.1747	0.1644		0.2313	0.3895	0.456		0.1232	0.1708	0.1677
0.1997	0.1796	0.1135		0.1999	0.0568	0.0831		0.1137	0.1668	0.1406
0.1281	0.195	0.1096		0.2334	0.0709	0.0872		0.121	0.2609	0.2016
0.2074	0.145	0.2204		0.2315	0.1985	0.2199		0.124	0.2211	0.2336
0.3186	0.1502	0.2025		0.167	0.1358	0.2707		0.1392	0.2334	0.1837
0.2069	0.2904	0.1923		0.2138	0.1379	0.2033		0.1439	0.1982	0.147
0.3208	0.1672	0.0851		0.2115	0.0916	0.3045		0.0733	0.2553	0.1368
0.2224	0.1223	0.2015		0.1833	0.1201	0.1348		0.1179	0.1566	0.1777
0.2681	0.2102	0.1191		0.2944	0.5317	0.3161		0.1321	0.2349	0.1896
0.215	0.2096	0.2699		0.2254	0.2583	0.3296		0.1278	0.2374	0.2289
0.3128	0.2088	0.2188		0.2361	0.5523	0.1376		0.0989	0.3018	0.3599
0.2886	0.1462	0.1762		0.1896	0.1421	0.1882		0.1232	0.2455	0.1119
0.2244	0.1764	0.279		0.1895	0.3673	0.3853		0.1137	0.2801	0.1742
0.1902	0.1501	0.1757		0.2262	0.2601	0.3201		0.1277	0.1003	0.1594
0.225	0.2503	0.3043		0.1547	0.2192	0.2494		0.1606	0.3147	0.1061
0.2159	0.1432	0.1834		0.2158	0.2175	0.1333		0.0899	0.2068	0.1208
0.2468	0.193	0.2253		0.1837	0.2586	0.3257		0.1206	0.3181	0.1548
0.2517	0.211	0.1511		0.2482	0.2417	0.2632		0.169	0.1198	0.1568
0.2135	0.1211	0.152		0.2137	0.3704	0.1145		0.1126	0.1921	0.2331
0.343	0.2225	0.203		0.2286	0.1853	0.0854		0.1243	0.2895	0.1964
0.2304	0.2064	0.2253		0.1903	0.2493	0.1764		0.1036	0.2387	0.148
0.1967	0.248	0.1377		0.1874	0.5772	0.1793		0.0652	0.3076	0.1152
0.2313	0.23	0.2053		0.1347	0.1777	0.246		0.1527	0.3084	0.1397
0.265	0.1522	0.102		0.2662	0.3433	0.142		0.0878	0.2177	0.1532
0.2261	0.1628	0.205		0.1898	0.3404	0.4547		0.104	0.22	0.1616
0.2264	0.1521	0.1095		0.1638	0.3604	0.1216		0.1181	0.2254	0.1599
0.2764	0.1299	0.2129		0.2048	0.3159	0.2493		0.1073	0.1933	0.13
0.2659	0.1462	0.1341		0.2172	0.1925	0.1873		0.18	0.1911	0.198
0.2324	0.2947	0.1879		0.1456	0.6232	0.4817		0.1153	0.231	0.1346
0.231	0.2518	0.2582		0.2476	0.2085	0.2045		0.0857	0.1553	0.1525
0.2363	0.1014	0.2281		0.237	0.2627	0.198		0.1564	0.184	0.192
0.2192	0.1164	0.1946		0.1814	0.6388	0.2285		0.1127	0.2661	0.1019
0.1899	0.1505	0.1784		0.1834	0.2909	0.2456		0.1396	0.2816	0.1217
0.252	0.1606	0.1673		0.1088	0.1798	0.4604		0.0719	0.1255	0.1523
0.2727	0.1123	0.1263		0.193	0.4675	0.3343		0.1691	0.1615	0.1697
0.3274	0.1964	0.171		0.2039	0.1598	0.5057		0.1191	0.2457	0.1567
0.1796	0.2675	0.176		0.148	0.4842	0.2227		0.0994	0.2074	0.1062
0.2481	0.2314	0.1314		0.1851	0.3769	0.1583		0.1128	0.2358	0.1547
0.2592	0.2453	0.1761		0.2295	0.2792	0.4512		0.1713	0.2747	0.1857
0.2341	0.1502	0.1251		0.1535	0.2385	0.1668		0.1381	0.2818	0.172
0.2259	0.2773	0.1429		0.1914	0.6548	0.1619		0.1282	0.2765	0.107
0.2931	0.1695	0.111		0.2201	0.391	0.3587		0.0884	0.167	0.1218
0.291	0.2394	0.1829		0.1923	0.3296	0.1317		0.1191	0.2876	0.1792
0.1984	0.219	0.1586		0.2594	0.2556	0.1778		0.1269	0.2157	0.1774
0.2216	0.1037	0.2679		0.2584	0.1362	0.2816		0.1591	0.2584	0.2062
0.438	0.1943	0.1583		0.1952	0.5651	0.0835		0.1153	0.1095	0.1457
0.2176	0.1729	0.3008		0.1624	0.3234	0.1667		0.1006	0.2169	0.1447
0.1726	0.1642	0.176		0.2026	0.2163	0.4954		0.1944	0.2802	0.1564
0.0886	0.1399	0.1514		0.1578	0.2304	0.3674		0.1589	0.129	0.1433
0.2717	0.1413	0.201		0.2115	0.2679	0.1961		0.081	0.2252	0.2255
0.1873	0.1903	0.1518		0.244	0.3128	0.2778		0.1259	0.152	0.1153
0.2141	0.2555	0.2992		0.2557	0.5586	0.3079		0.1457	0.1672	0.1617
0.2661	0.2434	0.2397		0.138	0.1656	0.2262		0.138	0.1245	0.1429
0.2489	0.1458	0.2235		0.364	0.285	0.2184		0.1339	0.1204	0.1747
0.3107	0.2228	0.2248		0.1753	0.384	0.1502		0.1255	0.2541	0.1552
0.2331	0.2667	0.1837		0.1918	0.1964	0.3191		0.1208	0.2505	0.1843
0.1925	0.1885	0.2539		0.2144	0.4875	0.4344		0.0928	0.2962	0.1373
0.2536	0.3388	0.166		0.2558	0.7999	0.2054		0.1833	0.1528	0.075
0.3223	0.2353	0.0979		0.1879	0.5158	0.1673		0.1091	0.3317	0.1413
0.2353	0.2731	0.1161		0.222	0.4466	0.2339		0.1794	0.2897	0.163
0.4023	0.3144	0.157		0.1898	0.406	0.2796		0.1772	0.221	0.1244
0.2851	0.2238	0.2698		0.3897	0.4655	0.298		0.1327	0.19	0.1144
0.4293	0.3085	0.2642		0.1936	0.271	0.4003		0.1362	0.1649	0.082
0.3116	0.2065	0.1761		0.2694	0.197	0.0981		0.1325	0.1726	0.1065
0.2871	0.2861	0.271		0.1982	0.1827	0.4103		0.1307	0.1303	0.1899
0.2662	0.2128	0.2607		0.2856	0.3189	0.2199		0.1111	0.1398	0.1277
0.2257	0.345	0.1001		0.2119	0.3924	0.1318		0.1551	0.2921	0.1544
0.2679	0.2324	0.2345		0.1544	0.2083	0.2672		0.1479	0.2133	0.1317
0.2586	0.211	0.2326		0.2334	0.3452	0.2274		0.0985	0.1307	0.1583
0.3481	0.3543	0.1455		0.2465	0.4533	0.4509		0.1429	0.2995	0.1018
0.2937	0.2765	0.1651		0.1547	0.5348	0.2504		0.1214	0.1095	0.1005
0.1474	0.1945	0.16		0.1954	0.2147	0.2327		0.1491	0.2172	0.1877
0.1693	0.3894	0.2456		0.2493	0.3362	0.2056		0.1248	0.2019	0.1614
0.1889	0.3198	0.2641		0.1381	0.292	0.3948		0.1233	0.1889	0.1555
0.2079	0.1555	0.1017		0.2041	0.3881	0.2749		0.0819	0.1008	0.15
0.2673	0.228	0.2087		0.2064	0.1564	0.662		0.0994	0.1234	0.1363
0.3685	0.2261	0.3197		0.1758	0.3332	0.1098		0.0987	0.1236	0.1342
0.3003	0.2254	0.3118		0.2202	0.4083	0.3941		0.1281	0.1146	0.0694
0.3182	0.1833	0.2479		0.1729	0.377	0.2485		0.0932	0.2453	0.1501
0.2838	0.1566	0.2006		0.1638	0.4434	0.1759		0.0777	0.2198	0.1432
0.3115	0.2048	0.1957		0.3543	0.4622	0.32		0.104	0.1713	0.0665
0.1832	0.1825	0.1683		0.2249	0.5249	0.0991		0.132	0.1236	0.0873
0.2758	0.2227	0.2543		0.155	0.6451	0.5486		0.1184	0.1292	0.0835
0.2184	0.2897	0.2377		0.2297	0.7695	0.1597		0.1228	0.0917	0.0991
0.1365	0.2173	0.215		0.1911	0.2726	0.2034		0.1078	0.212	0.0564
0.1921	0.2798	0.2239		0.1766	0.5529	0.1453		0.1205	0.2259	0.0805
0.3196	0.3661	0.2502		0.2021	0.4515	0.2237		0.1216	0.2714	0.1526
0.2579	0.273	0.1903		0.4402	0.2794	0.5193		0.1497	0.2758	0.2249
0.1746	0.1912	0.28		0.2277	0.1818	0.1385		0.1731	0.2172	0.1414
0.2826	0.2681	0.1451		0.2589	0.4968	0.3335		0.146	0.1346	0.1114
0.3424	0.3372	0.2387		0.2087	0.3585	0.4844		0.1267	0.1578	0.108
0.2658	0.2465	0.2576		0.1888	0.3479	0.5845		0.1161	0.2633	0.1119
0.1817	0.3217	0.229		0.1875	0.1542	0.3466		0.1143	0.2972	0.2273
0.2067	0.3057	0.1937		0.1736	0.5263	0.1301		0.1031	0.288	0.177
0.3205	0.2021	0.2142		0.21	0.428	0.5454		0.128	0.2242	0.0944
0.2212	0.3163	0.2026		0.183	0.6024	0.5256		0.115	0.2122	0.1041
0.1999	0.2237	0.2455		0.177	0.2395	0.0944		0.1756	0.1227	0.0759
0.3638	0.3734	0.2083		0.1829	0.5877	0.5196		0.0987	0.1307	0.109
0.1252	0.1633	0.1968		0.1985	0.8217	0.5407		0.1675	0.2178	0.0985
0.3182	0.2208	0.2603		0.2331	0.659	0.4178		0.1432	0.2024	0.1334
0.1902	0.2339	0.254		0.1797	0.3696	0.5224		0.0799	0.3045	0.1005
0.3231	0.2267	0.1865		0.2199	0.2758	0.6411		0.1636	0.147	0.0851
0.5557	0.2614	0.2357		0.163	0.5889	0.5946		0.0879	0.2068	0.1409
0.3757	0.2043	0.2294		0.1525	0.5304	0.6153		0.1404	0.3059	0.1016
0.2962	0.2611	0.2408		0.1855	0.3399	0.4934		0.1415	0.3403	0.1414
0.1405	0.2209	0.2437		0.1577	0.6341	0.1724		0.0982	0.2097	0.1554
0.3382	0.1754	0.2101		0.2877	0.6266	0.5022		0.1285	0.2037	0.1425
0.1632	0.1939	0.2108		0.2328	0.6575	0.3146		0.1267	0.2193	0.1224
0.4098	0.2608	0.2224		0.2784	0.1732	0.5482		0.1445	0.2555	0.1662
0.2187	0.2333	0.3234		0.1854	0.5607	0.3942		0.0932	0.2504	0.1506
0.2241	0.2522	0.122		0.2497	0.382	0.3049		0.1265	0.2601	0.1454
0.0927	0.1989	0.2028		0.1656	0.438	0.3368		0.1234	0.2546	0.1653
0.3115	0.2571	0.2011		0.2039	0.5494	0.3337		0.1122	0.19	0.0774
0.1978	0.1982	0.2127		0.2214	0.2675	0.506		0.1099	0.1565	0.173
0.3796	0.2777	0.3521		0.2099	0.3457	0.3793		0.1297	0.2143	0.1358
0.2406	0.3074	0.1699		0.1891	0.259	0.694		0.1194	0.1975	0.1421
0.1657	0.225	0.2505		0.2682	0.2841	0.1333		0.1224	0.2441	0.1451
0.325	0.2239	0.3067		0.2816	0.3262	0.1299		0.1395	0.2786	0.1379
0.3677	0.2233	0.1807		0.2098	0.4274	0.1165		0.107	0.2215	0.0779
0.3094	0.2381	0.194		0.1817	0.3215	0.2157		0.1467	0.2053	0.1344
0.3149	0.2719	0.2102		0.2409	0.382	0.1697		0.119	0.2681	0.1387
0.2093	0.209	0.4132		0.1988	0.2916	0.1445		0.1462	0.2549	0.153
0.1809	0.168	0.4583		0.1733	0.6634	0.1374		0.1393	0.2523	0.1376
0.2385	0.2249	0.182		0.1834	0.2106	0.2145		0.1189	0.1661	0.1422
0.3124	0.4596	0.2648		0.2086	0.3985	0.2447		0.1124	0.23	0.1985
0.1912	0.2934	0.228		0.1999	0.2972	0.0581		0.1083	0.1944	0.1695
0.2395	0.4077	0.1801		0.2452	0.4983	0.1572		0.1364	0.2571	0.1674
0.095	0.2406	0.403		0.2428	0.2096	0.2568		0.0688	0.2089	0.1476
0.153	0.3388	0.2466		0.3897	0.5063	0.1933		0.2212	0.3605	0.1097
0.2258	0.3772	0.3345		0.2604	0.1968	0.1667		0.3704	0.278	0.1267
0.3191	0.2926	0.2213		0.2205	0.3213	0.1435		0.1345	0.3168	0.1637
0.2565	0.2425	0.3504		0.2097	0.3289	0.0938		0.1477	0.1982	0.1483
0.2334	0.2586	0.2005		0.1847	0.3111	0.2446		0.113	0.2407	0.1266
0.2775	0.2407	0.2038		0.2505	0.272	0.1914		0.1352	0.3184	0.1667
0.2168	0.3393	0.2482		0.2065	0.1873	0.151		0.1246	0.3727	0.1273
0.1892	0.374	0.2078		0.1968	0.5841	0.318		0.1037	0.2777	0.1839
0.2865	0.2659	0.3849		0.2791	0.1968	0.3474		0.1312	0.3155	0.1695
0.2122	0.2839	0.3233		0.2239	0.3438	0.3559		0.117	0.2141	0.1373
0.3189	0.2087	0.3947		0.2684	0.5473	0.2779		0.129	0.4143	0.1528
0.2059	0.2794	0.2275		0.2113	0.4169	0.1477		0.0885	0.1904	0.1135
0.2775	0.3278	0.1882		0.2396	0.507	0.2252		0.1022	0.2633	0.1468
0.2779	0.236	0.2882		0.2197	0.5852	0.6676		0.0968	0.2738	0.0954
0.2265	0.3919	0.1239		0.215	0.6435	0.1555		0.0961	0.2086	0.1202
0.2529	0.2897	0.2048		0.2282	0.2969	0.4588		0.1558	0.3205	0.1465
0.2514	0.4089	0.2829		0.2503	0.3272	0.5163		0.1735	0.2089	0.1419
0.3462	0.2752	0.1924		0.2653	0.4544	0.2237		0.121	0.2944	0.1706
0.3095	0.2574	0.1737		0.1495	0.148	0.1314		0.1333	0.2394	0.136
0.2079	0.3463	0.1743		0.2287	0.7715	0.3792		0.0829	0.2554	0.1079
0.2671	0.2527	0.3548		0.1526	0.2274	0.1182		0.1626	0.1903	0.1435
0.3215	0.2037	0.1696		0.2277	0.1518	0.3395		0.1118	0.2826	0.1034
0.2425	0.1081	0.2249		0.1767	0.2996	0.3708		0.153	0.2905	0.1374
0.1781	0.1997	0.222		0.2697	0.2385	0.2442		0.1774	0.2	0.1026
0.3473	0.26	0.3426		0.1843	0.8476	0.0744		0.1214	0.1355	0.1323
0.128	0.1722	0.3036		0.2177	0.5118	0.1094		0.1122	0.192	0.145
0.2431	0.1717	0.1501		0.1668	0.3363	0.0782		0.1351	0.1836	0.1026
0.3455	0.3214	0.2223		0.2545	0.1315	0.2007		0.1645	0.2419	0.1592
0.2124	0.2787	0.2285		0.2438	0.3867	0.2025		0.0993	0.1452	0.1389
0.2464	0.1683	0.2802		0.2122	0.3535	0.6416		0.1194	0.1962	0.1418
0.1782	0.2921	0.2193		0.2892	0.2722	0.1283		0.1177	0.2572	0.0916
0.1875	0.2587	0.1516		0.1677	0.2109	0.3603		0.0869	0.2567	0.2113
0.1567	0.217	0.2528		0.2857	0.5432	0.1716		0.1204	0.2698	0.1406
0.2464	0.2686	0.1336		0.4089	0.2343	0.588		0.1299	0.132	0.0995
0.2547	0.2502	0.2374		0.2653	0.2115	0.0728		0.1051	0.212	0.0933
0.2801	0.2233	0.1893		0.2207	0.2753	0.1392		0.1099	0.126	0.1609
0.3909	0.2769	0.3813		0.1281	0.2128	0.3325		0.1311	0.1223	0.1389
0.3206	0.2877	0.1761		0.2234	0.5331	0.1012		0.1191	0.2224	0.162
0.1828	0.2252	0.3228		0.2539	0.1735	0.4168		0.1369	0.1522	0.106
0.2668	0.2732	0.328		0.2507	0.2366	0.1068		0.1185	0.0829	0.1208
0.3236	0.2782	0.3211		0.2204	0.1515	0.3833		0.1046	0.281	0.1284
0.2587	0.1101	0.1982		0.5313	0.2183	0.2199		0.1871	0.1387	0.1511
0.1047	0.3316	0.3752		0.2439	0.1251	0.2742		0.1231	0.1084	0.1987
0.2649	0.2403	0.2832		0.1906	0.285	0.6381		0.1622	0.1698	0.1454
0.1193	0.3854	0.266		0.2956	0.1562	0.0615		0.1349	0.198	0.1413
0.2988	0.2791	0.1277		0.2013	0.1711	0.1396		0.121	0.1595	0.165
0.2606	0.2383	0.3023		0.154	0.1866	0.2799		0.1103	0.2244	0.0854
0.2891	0.4497	0.2137		0.1689	0.2113	0.3058		0.0988	0.1528	0.1877
0.1442	0.3725	0.2007		0.3071	0.2345	0.1696		0.1484	0.1964	0.1839
0.3473	0.2963	0.3449		0.1871	0.1647	0.1222		0.0871	0.116	0.154
0.2302	0.2932	0.2442		0.2144	0.2139	0.2482		0.2194	0.1349	0.1829
0.3342	0.2856	0.4136		0.3312	0.1669	0.4925		0.1017	0.1466	0.162
0.3485	0.2486	0.179		0.1849	0.1866	0.6283		0.14	0.2788	0.1613
0.3164	0.2533	0.3477		0.2396	0.2061	0.6851		0.1264	0.23	0.0881
0.2245	0.3961	0.2851		0.1856	0.259	0.4946		0.1328	0.1616	0.1907
0.2149	0.2102	0.1385		0.2672	0.1758	0.181		0.1964	0.1469	0.1044
0.2045	0.2896	0.1921		0.3349	0.1167	0.1493		0.1282	0.2655	0.1344
0.202	0.3623	0.2589		0.2014	0.1945	0.223		0.0982	0.1513	0.1675
0.2142	0.1717	0.3124		0.2582	0.2063	0.6954		0.125	0.1452	0.1718
0.2793	0.1296	0.2617		0.4049	0.1759	0.0895		0.0541	0.0993	0.1923
0.207	0.3003	0.2849		0.2285	0.1721	0.632		0.1681	0.2541	0.4364
0.1701	0.3788	0.259		0.1875	0.5076	0.144		0.0954	0.1091	0.2205
0.2708	0.2716	0.2511		0.1723	0.354	0.2054		0.1052	0.2813	0.1522
0.5295	0.3159	0.2236		0.2169	0.1112	0.0974		0.1033	0.2481	0.1947
0.1681	0.3385	0.1977		0.2146	0.3735	0.1464		0.0967	0.1765	0.1229
0.2731	0.2741	0.132		0.3373	0.1796	0.1867		0.1599	0.124	0.1801
0.2941	0.1879	0.3625		0.1861	0.1211	0.1512		0.1293	0.1313	0.1044
0.3494	0.2433	0.4348		0.2764	0.2139	0.198		0.1171	0.1381	0.2094
0.4242	0.2358	0.2082		0.1638	0.1432	0.1695		0.0913	0.1279	0.1451
0.2668	0.3025	0.33		0.2985	0.2727	0.0815		0.1065	0.1272	0.1975
0.211	0.2114	0.2593		0.2168	0.2656	0.167		0.1477	0.1072	0.1435
0.1902	0.3599	0.2276		0.2715	0.2797	0.142		0.2071	0.1443	0.1977
0.336	0.3826	0.3234		0.1713	0.199	0.1768		0.0995	0.2216	0.1281
0.2817	0.375	0.3114		0.2415	0.1323	0.1529		0.1064	0.2835	0.1546
0.222	0.1556	0.281		0.2826	0.1463	0.138		0.1051	0.1346	0.1492
0.2369	0.3012	0.2015		0.222	0.1372	0.3809		0.2098	0.1244	0.1519
0.1289	0.2504	0.2675		0.2125	0.4567	0.2157		0.1068	0.207	0.1433
0.2077	0.2885	0.2345		0.1354	0.2579	0.0834		0.0975	0.3359	0.173
0.1597	0.2265	0.2716		0.2443	0.2177	0.123		0.1016	0.3018	0.1502
0.3882	0.2652	0.2145		0.2053	0.6496	0.1478		0.1131	0.2251	0.1389
0.302	0.2938	0.2896		0.2693	0.2146	0.2423		0.1106	0.2401	0.1694
0.1639	0.1787	0.2337		0.1851	0.5363	0.1392		0.1037	0.2552	0.1143
0.2004	0.2151	0.1516		0.1279	0.2514	0.1565		0.0861	0.3232	0.1203
0.1905	0.3185	0.1914		0.1926	0.2687	0.1227		0.1276	0.2788	0.119
0.241	0.3285	0.3144		0.2827	0.4828	0.1567		0.1016	0.2052	0.1608
0.2442	0.2485	0.3438		0.2767	0.7395	0.1448		0.1741	0.1974	0.194
0.2818	0.2141	0.3674		0.2134	0.3879	0.1575		0.1139	0.2839	0.1106
0.2112	0.1681	0.4497		0.1739	0.5094	0.1085		0.1328	0.2529	0.1693
0.1383	0.0928	0.2997		0.306	0.2993	0.1446		0.1323	0.171	0.1698
0.2665	0.1535	0.2316		0.1511	0.4397	0.1641		0.1145	0.1589	0.1478
0.2406	0.2062	0.2691		0.2111	0.3494	0.2168		0.1423	0.2064	0.1397
0.173	0.3035	0.2518		0.2058	0.4259	0.23		0.1303	0.2331	0.2992
0.3124	0.2496	0.1645		0.4699	0.3786	0.1831		0.1284	0.1608	0.1161
0.1701	0.2584	0.3579		0.1498	0.4834	0.1607		0.1295	0.1224	0.1083
0.2576	0.3141	0.3373		0.2068	0.2428	0.1586		0.1324	0.1284	0.3772
0.2446	0.2086	0.2309		0.204	0.3386	0.0838		0.0993	0.2402	0.1853
0.5014	0.3267	0.2376		0.1098	0.6039	0.1819		0.1403	0.1941	0.1023
0.2059	0.2951	0.2607		0.1839	0.3681	0.1893		0.0942	0.1764	0.2174
0.2833	0.2816	0.3626		0.2078	0.0811	0.2119		0.1421	0.1495	0.1791
0.3047	0.4824	0.1855		0.1813	0.2925	0.1624		0.1287	0.2295	0.0922
0.1956	0.253	0.2542		0.3022	0.5508	0.1903		0.1096	0.2236	0.1305
0.1224	0.2953	0.1984		0.265	0.1943	0.1543		0.0958	0.2238	0.2501
0.2352	0.3387	0.3881		0.3264	0.4712	0.3081		0.153	0.1949	0.1345
0.2742	0.3073	0.2532		0.2013	0.5914	0.0754		0.0964	0.2295	0.2225
0.1771	0.2234	0.1676		0.2157	0.1121	0.1686		0.2749	0.2016	0.3214
0.1948	0.3039	0.2091		0.2513	0.1234	0.1508		0.0905	0.2463	0.1773
0.2866	0.2425	0.2971		0.1622	0.2179	0.1656		0.236	0.2321	0.1628
0.2335	0.2706	0.24		0.2039	0.1937	0.1965		0.0799	0.2599	0.1258
0.4656	0.2909	0.2318		0.1745	0.2214	0.1755		0.1986	0.2798	0.1713
0.4147	0.1767	0.3418		0.3075	0.1587	0.1598		0.1071	0.2043	0.1714
0.2322	0.2747	0.2172		0.3069	0.4099	0.1234		0.1214	0.1966	0.2204
0.2411	0.2593	0.4433		0.1299	0.3757	0.1405		0.1276	0.1351	0.1303
0.2652	0.2749	0.1917		0.1962	0.4568	0.1105		0.2812	0.2791	0.1913
0.2428	0.224	0.2207		0.1376	0.2196	0.1215		0.1179	0.2631	0.1877
0.2509	0.2773	0.2007		0.2995	0.1486	0.1094		0.1126	0.289	0.1149
0.3524	0.1901	0.2726		0.4451	0.1658	0.2072		0.2281	0.1987	0.1899
0.2596	0.4292	0.3651		0.2123	0.171	0.191		0.1339	0.1662	0.1963
0.3115	0.2731	0.2703		0.2581	0.1971	0.1668		0.1407	0.1909	0.1631
0.116	0.1974	0.1924		0.3025	0.2203	0.1263		0.1548	0.258	0.1878
0.2504	0.2681	0.3118		0.321	0.2062	0.0845		0.0976	0.1161	0.1774
0.2186	0.2359	0.4198		0.1314	0.1581	0.0997		0.1615	0.2094	0.2155
0.2779	0.2894	0.3877		0.2174	0.1978	0.1796		0.1127	0.2227	0.0971
0.2018	0.2872	0.1993		0.1479	0.1464	0.0544		0.0803	0.2955	0.2873
0.183	0.2294	0.2101		0.2793	0.3551	0.1255		0.2935	0.2937	0.089
0.1497	0.1868	0.2185		0.2777	0.1691	0.1915		0.0944	0.2041	0.1154
0.2514	0.2636	0.1283		0.23	0.1082	0.0784		0.1088	0.1706	0.2001
0.2754	0.2809	0.2987		0.2402	0.2064	0.2096		0.1372	0.2291	0.3192
0.1431	0.2324	0.181		0.248	0.1696	0.1721		0.1114	0.206	0.1297
0.1535	0.3393	0.1377		0.1734	0.1277	0.0747		0.0965	0.1624	0.1164
0.3123	0.3082	0.1738		0.2665	0.1697	0.2276		0.1452	0.2584	0.1804
0.2446	0.2445	0.1769		0.2838	0.2054	0.211		0.0926	0.2605	0.2081
0.2305	0.3186	0.112		0.1567	0.1871	0.2105		0.1333	0.2859	0.1819
0.1517	0.2688	0.1627		0.2052	0.2374	0.1303		0.0975	0.2919	0.2501
0.1201	0.2195	0.1581		0.2073	0.1244	0.1824		0.2598	0.1415	0.1599
0.1227	0.2964	0.1918		0.225	0.1802	0.1476		0.2812	0.248	0.2372
0.2188	0.239	0.1999		0.1471	0.1037	0.2511		0.1317	0.1888	0.2227
0.2134	0.2937	0.198		0.2041	0.1751	0.1483		0.0705	0.3224	0.1937
0.2037	0.2238	0.1359		0.1635	0.2259	0.121		0.1524	0.4693	0.2201
0.244	0.3107	0.2818		0.2697	0.1189	0.1284		0.1191	0.283	0.2315
0.406	0.3021	0.268		0.2067	0.3985	0.2228		0.105	0.3121	0.208
0.2574	0.3177	0.215		0.4919	0.1739	0.0894		0.1143	0.2687	0.1575
0.18	0.3149	0.1424		0.353	0.1833	0.1546		0.1248	0.3402	0.1528
0.2673	0.3027	0.2123		0.2311	0.1327	0.1512		0.0878	0.2334	0.1878
0.2411	0.2424	0.1343		0.2862	0.3274	0.1398		0.1018	0.3661	0.153
0.4793	0.2884	0.1735		0.1549	0.1533	0.244		0.1294	0.2889	0.1611
0.2216	0.2434	0.1374		0.1834	0.2706	0.1529		0.1179	0.1914	0.1318
0.2248	0.2644	0.2026		0.2752	0.1288	0.2098		0.134	0.1141	0.1559
0.1934	0.2364	0.2442		0.2415	0.2077	0.0834		0.1094	0.2722	0.2258
0.1711	0.2418	0.1811		0.2383	0.1607	0.1236		0.0911	0.1674	0.1487
0.335	0.2809	0.1145		0.3752	0.1317	0.1903		0.135	0.2154	0.1522
0.1674	0.1668	0.2366		0.2078	0.127	0.1828		0.1585	0.2189	0.1794
0.109	0.2104	0.181		0.2174	0.2226	0.1296		0.0918	0.2048	0.1812
0.2989	0.1959	0.1556		0.1435	0.1681	0.1062		0.2561	0.2374	0.1757
0.2156	0.2491	0.1745		0.3374	0.2898	0.1512		0.1665	0.188	0.2147
0.1591	0.2014	0.2076		0.2892	0.2025	0.1309		0.2383	0.2243	0.2088
0.2055	0.248	0.2172		0.2321	0.0916	0.1101		0.1233	0.2574	0.1084
0.3067	0.1867	0.2242		0.3089	0.5595	0.1619		0.0779	0.2914	0.1893
0.222	0.157	0.2352		0.1823	0.0939	0.1849		0.0871	0.2696	0.1536
0.2816	0.1936	0.218		0.2109	0.2236	0.1581		0.1197	0.2262	0.2378
0.1779	0.1673	0.2116		0.1511	0.5376	0.0831		0.1026	0.1391	0.2138
0.2589	0.1371	0.2047		0.2971	0.3872	0.1348		0.1106	0.2587	0.2663
0.2158	0.1934	0.1131		0.2195	0.2263	0.1242		0.1109	0.1964	0.2384
0.3045	0.1636	0.1706		0.3237	0.1732	0.096		0.135	0.2172	0.1222
0.206	0.199	0.1367		0.2446	0.3202	0.1129		0.3662	0.2096	0.1722
0.2226	0.161	0.1298		0.4107	0.1573	0.0987		0.1027	0.2439	0.2271
0.3138	0.176	0.1758		0.3562	0.3929	0.0961		0.1272	0.1753	0.1886
0.3095	0.1542	0.2645		0.1899	0.1188	0.0694		0.134	0.3495	0.2371
0.2018	0.155	0.1614		0.3435	0.3349	0.0942		0.2792	0.2484	0.1525
0.2051	0.1628	0.1728		0.2145	0.1699	0.1034		0.1504	0.1941	0.1843
0.1826	0.1567	0.1423		0.1298	0.2911	0.1804		0.1034	0.2217	0.1516
0.1944	0.151	0.2348		0.1984	0.1907	0.2379		0.0825	0.2699	0.2328
0.3142	0.1301	0.1626		0.1656	0.9688	0.1457		0.2744	0.2287	0.1954
0.3089	0.3137	0.0735		0.4401	0.1363	0.1297		0.0984	0.1107	0.1967
0.2839	0.2105	0.2054		0.3177	0.2646	0.1928		0.1344	0.1843	0.2014
0.2703	0.2089	0.2174		0.2435	0.6336	0.1208		0.3012	0.259	0.2421
0.261	0.2473	0.1893		0.2798	0.4437	0.1707		0.1049	0.1217	0.1602
0.1956	0.2413	0.1884		0.2753	0.5144	0.1314		0.0997	0.2475	0.1919
0.1157	0.1533	0.2243		0.2093	0.5478	0.106		0.1123	0.2616	0.1991
0.2122	0.2367	0.189		0.2271	0.5422	0.0712		0.1831	0.2256	0.2797
0.1934	0.2361	0.2064		0.1438	0.2046	0.0909		0.3249	0.3032	0.1948
0.2065	0.139	0.2415		0.1882	0.2055	0.155		0.1007	0.2101	0.213
0.3432	0.3226	0.2087		0.2085	0.1582	0.1758		0.1297	0.2146	0.1364
0.2506	0.28	0.1782		0.1609	0.712	0.2106		0.1625	0.2144	0.198
0.2097	0.22	0.2239		0.1889	0.4668	0.1534		0.1186	0.2835	0.1795
0.1782	0.1675	0.1944		0.2679	0.206	0.2215		0.1308	0.3274	0.2217
0.2246	0.1617	0.2236		0.1944	0.8255	0.3055		0.2752	0.2583	0.1577
0.181	0.227	0.1922		0.2427	0.154	0.2093		0.1445	0.2924	0.1366
0.3149	0.2277	0.2286		0.3042	0.393	0.136		0.1181	0.2923	0.1355
0.2136	0.2097	0.2438		0.2496	0.6819	0.1065		0.1172	0.2297	0.1335
0.2765	0.1783	0.2633		0.3387	0.5049	0.1713		0.2467	0.2535	0.1594
0.2426	0.2043	0.1227		0.3858	0.2436	0.2515		0.1225	0.3679	0.1714
0.2279	0.184	0.2557		0.3161	0.3156	0.2134		0.1497	0.2077	0.1697
0.2806	0.1852	0.1751		0.2257	0.1643	0.3144		0.1276	0.2979	0.1402
0.2755	0.2091	0.2835		0.1427	0.542	0.1875		0.2453	0.4828	0.2153
0.34	0.1903	0.2596		0.1493	0.1199	0.4378		0.1189	0.2913	0.1447
0.2493	0.1488	0.2776		0.2071	0.6211	0.3979		0.2493	0.4663	0.1793
0.3522	0.1388	0.2331		0.1618	0.227	0.1776		0.0674	0.3792	0.1987
0.2802	0.2169	0.2163		0.2277	0.1787	0.168		0.0919	0.2859	0.2179
0.2325	0.1878	0.0656		0.3279	0.5294	0.1556		0.136	0.458	0.1072
0.2774	0.2006	0.1798		0.2507	0.6668	0.418		0.2034	0.2763	0.2517
0.1469	0.1817	0.2843		0.2232	0.1987	0.4944		0.0967	0.2187	0.2685
0.1397	0.1849	0.0923		0.2038	0.2337	0.169		0.1401	0.1324	0.3266
0.1794	0.1858	0.077		0.2392	0.1109	0.1945		0.2363	0.2128	0.1507
0.1885	0.1494	0.1301		0.2491	0.3134	0.4402		0.143	0.2246	0.1851
0.2413	0.1697	0.212		0.3152	0.5079	0.1718		0.1504	0.3585	0.1256
0.1495	0.2609	0.2043		0.379	0.164	0.4341		0.1153	0.2202	0.1933
0.2406	0.4192	0.2429		0.1678	0.2011	0.1748		0.1064	0.2092	0.2467
0.2303	0.1638	0.1641		0.1933	0.4185	0.5405		0.1323	0.2606	0.1539
0.099	0.1835	0.2151		0.2278	0.4653	0.3644		0.12	0.2714	0.1608
0.12	0.2018	0.1016		0.1371	0.1401	0.0926		0.2516	0.2153	0.2082
0.315	0.1964	0.1512		0.1763	0.5039	0.1973		0.0784	0.2252	0.1888
0.2546	0.1668	0.193		0.2659	0.2365	0.1998		0.101	0.3208	0.1939
0.2067	0.2587	0.2334		0.2879	0.2461	0.1351		0.2587	0.3032	0.1885
0.1987	0.2418	0.2117		0.1333	0.1949	0.3022		0.1528	0.2271	0.1232
0.2268	0.2538	0.1232		0.2015	0.1993	0.657		0.1234	0.2542	0.1815
0.1479	0.1257	0.2508		0.1102	0.1805	0.1817		0.1281	0.2772	0.1558
0.2325	0.1929	0.1222		0.362	0.1626	0.1844		0.1106	0.3194	0.1798
0.1418	0.1944	0.2535		0.409	0.6791	0.582		0.1195	0.2161	0.0885
0.3102	0.1895	0.1641		0.299	0.5952	0.1721		0.2694	0.2423	0.1334
0.2123	0.1892	0.2666		0.2613	0.2233	0.4407		0.1285	0.2488	0.2022
0.1962	0.2064	0.2473		0.3206	0.3125	0.1288		0.1637	0.243	0.1722
0.2876	0.1377	0.2924		0.2377	0.1536	0.5368		0.2741	0.2585	0.1822
0.2582	0.1913	0.1977		0.2177	0.1625	0.0689		0.1452	0.1925	0.1484
0.2882	0.2163	0.2445		0.2032	0.7383	0.053		0.0773	0.1981	0.1868
0.2434	0.222	0.2143		0.3026	0.3612	0.5046		0.1048	0.1978	0.0819
0.2158	0.1933	0.1744		0.1899	0.6157	0.6118		0.1165	0.273	0.2087
0.2009	0.1446	0.1736		0.2079	0.1466	0.4857		0.1115	0.1113	0.1832
0.3044	0.2119	0.2963		0.2686	0.2217	0.6419		0.2236	0.3137	0.1877
0.2453	0.1381	0.2202		0.235	0.4118	0.6202		0.163	0.2494	0.2092
0.2019	0.1999	0.257		0.2261	0.2748	0.631		0.2634	0.177	0.1868
0.1717	0.1817	0.2217		0.111	0.1923	0.2686		0.1348	0.2937	0.1582
0.1967	0.1814	0.1906		0.2786	0.243	0.3426		0.1665	0.2498	0.2027
0.32	0.2347	0.2375		0.3019	0.2991	0.6595		0.2783	0.1559	0.1416
0.191	0.2225	0.3186		0.2896	0.2308	0.3313		0.1643	0.1705	0.1645
0.1967	0.1464	0.1645		0.3008	0.7217	0.3805		0.1326	0.2124	0.1985
0.188	0.1663	0.2043		0.2132	0.502	0.4169		0.1372	0.1668	0.1263
0.1981	0.173	0.2322		0.2752	0.1869	0.3042		0.0885	0.1372	0.238
0.2238	0.2502	0.2128		0.2043	0.1249	0.1371		0.1406	0.1964	0.1623
0.2968	0.1712	0.3685		0.2093	0.4203	0.2726		0.3098	0.2324	0.217
0.1901	0.2496	0.3177		0.5278	0.372	0.228		0.0769	0.2037	0.1995
0.2517	0.1826	0.1973		0.175	0.3985	0.2996		0.1617	0.2623	0.1376
0.3091	0.1711	0.2166		0.2511	0.278	0.2234		0.3492	0.2376	0.2184
0.4297	0.1648	0.247		0.2414	0.7991	0.1541		0.1194	0.2341	0.1706
0.327	0.1424	0.2413		0.2172	0.1086	0.1964		0.1053	0.1597	0.1622
0.1323	0.2214	0.4261		0.2252	0.148	0.3643		0.0808	0.2374	0.1629
0.1837	0.2162	0.3021		0.1929	0.3006	0.1575		0.1352	0.2564	0.2703
0.1832	0.2008	0.3173		0.2982	0.6151	0.1296		0.0924	0.1978	0.0833
0.3343	0.1967	0.2209		0.2788	0.2299	0.2336		0.1093	0.232	0.1592
0.1734	0.1739	0.2027		0.2271	0.1921	0.2472		0.0962	0.2641	0.1148
0.3099	0.1635	0.282		0.3489	0.3439	0.29		0.1637	0.2755	0.2192
0.1204	0.2023	0.2684		0.3302	0.3466	0.1879		0.181	0.2634	0.2265
0.2458	0.1943	0.2117		0.205	0.4179	0.1513		0.1251	0.1173	0.1431
0.1988	0.147	0.2869		0.1921	0.5953	0.1964		0.1198	0.2361	0.1678
0.1873	0.2396	0.2356		0.295	0.2971	0.1927		0.1051	0.2063	0.1259
0.2101	0.1886	0.2618		0.2364	0.1669	0.2501		0.3548	0.2491	0.2089
0.4085	0.1465	0.1919		0.1786	0.1674	0.1599		0.2646	0.1544	0.1895
0.1682	0.2252	0.1975		0.2264	0.258	0.0752		0.1315	0.2164	0.1795
0.284	0.1903	0.2859		0.1997	0.5997	0.2041		0.2013	0.1718	0.1632
0.2941	0.139	0.2265		0.5104	0.1548	0.1544		0.1339	0.2626	0.1879
0.2531	0.1819	0.2772		0.2064	0.5229	0.2111		0.1139	0.1916	0.1749
0.1521	0.1628	0.2054		0.2998	0.2288	0.1856		0.1628	0.2311	0.2286
0.3378	0.295	0.2982		0.2748	0.6791	0.1818		0.1747	0.2945	0.1253
0.2324	0.1486	0.2786		0.3028	0.2453	0.1115		0.111	0.2248	0.1864
0.1351	0.1878	0.2646		0.4067	0.3271	0.1401		0.1404	0.2524	0.1866
0.1538	0.2541	0.2091		0.2648	0.0966	0.0926		0.1808	0.3033	0.2062
0.2664	0.1899	0.2618		0.2579	0.3891	0.155		0.1338	0.2165	0.1819
0.247	0.1418	0.2061		0.268	0.2045	0.0561		0.1778	0.289	0.1386
0.1958	0.1634	0.204		0.2658	0.3386	0.1402		0.1266	0.2542	0.1605
0.2203	0.1907	0.3325		0.2637	0.5247	0.0632		0.1365	0.229	0.1522
0.2521	0.1401	0.1628		0.2809	0.1491	0.1697		0.1145	0.2901	0.1986
0.2276	0.2143	0.2589		0.2643	0.2028	0.0964		0.2722	0.16	0.1421
0.1857	0.1094	0.2549		0.2843	0.3793	0.1462		0.1195	0.3184	0.2112
0.1266	0.1693	0.3057		0.264	0.0792	0.3169		0.1404	0.2747	0.1355
0.1842	0.2054	0.1766		0.3784	0.1854	0.2722		0.1113	0.137	0.1161
0.171	0.1524	0.2186		0.4956	0.5991	0.1161		0.2867	0.2365	0.1329
0.1863	0.1768	0.2388		0.3781	0.1787	0.1923		0.1493	0.3541	0.2515
0.2387	0.3052	0.2479		0.2369	0.4329	0.3228		0.1149	0.2795	0.1249
0.132	0.1375	0.2014		0.257	0.5392	0.1639		0.3123	0.2625	0.1662
0.1919	0.2586	0.2668		0.3484	0.229	0.1671		0.1165	0.1753	0.101
0.1761	0.1444	0.2127		0.2969	0.3069	0.3149		0.1141	0.213	0.1767
0.1331	0.1547	0.2051		0.2983	0.3497	0.2209		0.067	0.2453	0.1532
0.1908	0.2098	0.2109		0.3145	0.7656	0.1844		0.1378	0.2602	0.1874
0.1526	0.2138	0.2463		0.1805	0.2656	0.2082		0.128	0.2268	0.1405
0.1958	0.1554	0.2277		0.1665	0.2801	0.3191		0.1052	0.318	0.1527
0.1644	0.1847	0.2498		0.2882	0.4412	0.2447		0.3263	0.324	0.2283
0.1458	0.1863	0.2496		0.1745	0.1603	0.1545		0.1466	0.2791	0.1825
0.2291	0.1492	0.2197		0.1956	0.1409	0.0911		0.1222	0.284	0.1655
0.182	0.1435	0.2187		0.1992	0.2204	0.2275		0.264	0.1155	0.1009
0.1974	0.1522	0.0862		0.3854	0.1652	0.2432		0.2689	0.2829	0.1263
0.1718	0.1927	0.1953		0.3344	0.2594	0.2297		0.1055	0.2194	0.1952
0.1657	0.2825	0.2234		0.2546	0.1701	0.1184		0.1131	0.1724	0.1738
0.1805	0.144	0.2947		0.1903	0.2308	0.3078		0.1677	0.2191	0.1569
0.2166	0.164	0.2178		0.473	0.2113	0.2577		0.129	0.1195	0.1092
0.1636	0.2394	0.3159		0.1391	0.2894	0.2504		0.1731	0.2806	0.1604
0.1086	0.2554	0.1741		0.1784	0.7368	0.1581		0.0902	0.1637	0.1636
0.2655	0.1801	0.2935		0.1675	0.7361	0.1564		0.2755	0.2984	0.1832
0.3691	0.1593	0.3128		0.2591	0.5409	0.2627		0.3099	0.1817	0.0993
0.1249	0.2321	0.2081		0.1934	0.2807	0.4013		0.0953	0.2221	0.1462
0.2587	0.2664	0.2325		0.3776	0.2352	0.1409		0.1178	0.226	0.1986
0.1585	0.2032	0.2815		0.2881	0.1971	0.1304		0.0959	0.1812	0.224
0.2279	0.2444	0.2057		0.2283	0.6434	0.5074		0.146	0.242	0.1534
0.1841	0.1978	0.3075		0.2339	0.2678	0.4578		0.1399	0.22	0.1604
0.2775	0.2274	0.1202		0.2604	0.142	0.1538		0.1165	0.3012	0.1917
0.2987	0.2568	0.2935		0.4111	0.1673	0.4436		0.1458	0.2728	0.1294
0.1393	0.2623	0.4148		0.2829	0.174	0.1264		0.2559	0.0982	0.0921
0.2221	0.2581	0.1583		0.4296	0.4242	0.5383		0.1329	0.2988	0.1739
0.2242	0.2088	0.1926		0.2103	0.409	0.4787		0.1096	0.2189	0.173
0.2154	0.165	0.2207		0.3016	0.2854	0.2703		0.2721	0.2758	0.1941
0.3023	0.22	0.359		0.2033	0.3493	0.6576		0.131	0.2032	0.1014
0.1953	0.2124	0.3006		0.2539	0.2176	0.3473		0.2097	0.2476	0.1588
0.2649	0.192	0.263		0.3556	0.2894	0.3455		0.1302	0.2584	0.1332
0.306	0.1855	0.1464		0.1243	0.3388	0.3997		0.1322	0.1605	0.0798
0.1787	0.1663	0.281		0.2539	0.1659	0.3043		0.1289	0.2482	0.1769
0.2681	0.1414	0.1736		0.1867	0.7399	0.5882		0.3233	0.2278	0.1775
0.2394	0.168	0.2858		0.3268	0.4931	0.5531		0.1721	0.2579	0.1503
0.2054	0.2067	0.1032		0.206	0.339	0.6086		0.0965	0.2071	0.4887
0.2118	0.1681	0.1491		0.2743	0.2165	0.2242		0.2258	0.2313	0.2187
0.1304	0.2295	0.2479		0.2786	0.515	0.7221		0.1163	0.2392	0.1615
0.2018	0.2168	0.3133		0.5169	0.1149	0.4738		0.1025	0.2068	0.1546
0.2766	0.2011	0.3292		0.2473	0.1929	0.5317		0.1267	0.2329	0.1656
0.1855	0.1741	0.3154		0.2743	0.1719	0.459		0.086	0.2659	0.1603
0.2351	0.2245	0.3569		0.171	0.1434	0.2174		0.3311	0.2148	0.1833
0.2658	0.194	0.3841		0.3842	0.2247	0.3077		0.1439	0.304	0.0851
0.2062	0.1741	0.3495		0.2101	0.1503	0.2569		0.157	0.2355	0.1665
0.3133	0.1738	0.388		0.1674	0.2248	0.2927		0.1376	0.1398	0.1909
0.2304	0.2675	0.2756		0.2454	0.4082	0.3668		0.2961	0.2177	0.0738
0.234	0.216	0.3025		0.2758	0.2974	0.1977		0.1697	0.1132	0.1572
0.2291	0.1574	0.2166		0.1762	0.458	0.3997		0.1372	0.1841	0.1365
0.2573	0.2108	0.3034		0.1531	0.3645	0.3984		0.6505	0.1377	0.1796
0.283	0.2038	0.2571		0.3282	0.1578	0.2156		0.1693	0.2569	0.1581
0.3483	0.227	0.2655		0.2629	0.2041	0.1533		0.1392	0.2902	0.1407
0.2933	0.1403	0.3723		0.3248	0.203	0.1797		0.121	0.205	0.1435
0.1901	0.2456	0.3565		0.384	0.522	0.1507		0.1242	0.6234	0.1649
0.2426	0.202	0.2717		0.3117	0.6241	0.385		0.1312	0.2317	0.1568
0.3061	0.186	0.2034		0.2377	0.6667	0.2641		0.2053	0.2469	0.1373
0.3079	0.2365	0.3928		0.3269	0.7016	0.2204		0.1149	0.301	0.1443
0.3211	0.2332	0.2736		0.2434	0.1652	0.1423		0.1524	0.2184	0.1627
0.29	0.157	0.3843		0.3266	0.2261	0.2396		0.1763	0.1663	0.1093
0.2832	0.1797	0.3832		0.1212	0.5314	0.1776		0.1176	0.2223	0.1716
0.303	0.1994	0.3983		0.3566	0.1514	0.3317		0.12	0.2873	0.2098
0.2371	0.1503	0.2948		0.2825	0.1344	0.2881		0.3339	0.3624	0.1806
0.377	0.2365	0.3177		0.2507	0.1864	0.204		0.3415	0.21	0.1104
0.239	0.2571	0.3608		0.3413	0.7115	0.2401		0.2744	0.3121	0.1328
0.3132	0.1617	0.2327		0.243	0.1393	0.3246		0.3772	0.2224	0.1638
0.2986	0.1851	0.3316		0.2554	0.41	0.3919		0.1402	0.1776	0.185
0.2907	0.1766	0.3409		0.2632	0.1653	0.2614		0.156	0.3955	0.1748
0.3518	0.2313	0.2169		0.3417	0.364	0.3024		0.1506	0.1407	0.144
0.2394	0.2062	0.3446		0.2751	0.1731	0.4285		0.1096	0.1392	0.1185
0.4539	0.264	0.2817		0.2555	0.5555	0.2456		0.0919	0.2045	0.1768
0.2953	0.1636	0.1471		0.346	0.1172	0.2715		0.1647	0.2743	0.17
0.2077	0.4748	0.3176		0.1557	0.4958	0.1277		0.2893	0.2103	0.1237
0.3291	0.1715	0.1183		0.1985	0.3032	0.2294		0.1766	0.2207	0.2045
0.2967	0.4956	0.3274		0.2322	0.1856	0.3196		0.1164	0.1279	0.2015
0.245	0.1888	0.414		0.2204	0.4196	0.311		0.1566	0.3099	0.1903
0.2389	0.2292	0.2905		0.1843	0.3975	0.0822		0.1099	0.2064	0.1897
0.3252	0.2253	0.2812		0.1619	0.4519	0.1785		0.123	0.2405	0.1693
0.3849	0.1597	0.3109		0.3868	0.3371	0.206		0.1098	0.2316	0.1758
0.2074	0.1994	0.2761		0.4148	0.2279	0.2233		0.1725	0.2354	0.1619
0.4175	0.1705	0.2353		0.243	0.1911	0.1319		0.2746	0.1968	0.1465
0.2607	0.2156	0.3379		0.198	0.1107	0.4263		0.3716	0.1889	0.2218
0.2457	0.2037	0.3844		0.2953	0.2363	0.1631		0.1509	0.1491	0.1428
0.2575	0.2449	0.3471		0.2885	0.1013	0.3834		0.1418	0.1581	0.1913
0.3437	0.2036	0.3846		0.2021	0.5255	0.2233		0.0781	0.2158	0.2073
0.3019	0.2072	0.4142		0.3015	0.3275	0.1807		0.2243	0.1977	0.1179
0.2604	0.1619	0.2849		0.2112	0.0858	0.4232		0.266	0.1225	0.1773
0.2113	0.2057	0.1507		0.2094	0.0698	0.3183		0.3225	0.2096	0.135
0.2435	0.2333	0.414		0.3003	0.1761	0.3021		0.1621	0.2395	0.1614
0.2224	0.1262	0.3208		0.0856	0.1078	0.0963		0.1449	0.2056	0.1918
0.2882	0.2106	0.3032		0.2614	0.1194	0.5478		0.1673	0.1508	0.1023
0.2253	0.1798	0.2142		0.2387	0.1498	0.2699		0.1472	0.1656	0.1227
0.478	0.18	0.1438		0.4037	0.1073	0.1154		0.1725	0.3041	0.1815
0.2105	0.1597	0.2847		0.2576	0.1018	0.1787		0.0903	0.3021	0.162
0.2576	0.2084	0.235		0.1698	0.0947	0.4648		0.3034	0.1786	0.2208
0.3855	0.2208	0.1632		0.107	0.1737	0.3683		0.3244	0.1905	0.1154
0.2789	0.2609	0.3547		0.2402	0.194	0.3193		0.2659	0.1554	0.2026
0.2762	0.1893	0.1735		0.102	0.1305	0.2379		0.147	0.2412	0.1622
0.3743	0.2589	0.2774		0.161	0.1119	0.6477		0.1632	0.2455	0.1225
0.1791	0.1887	0.2438		0.1558	0.0927	0.5465		0.1278	0.2485	0.1122
0.2035	0.149	0.2613		0.1753	0.1474	0.2329		0.3903	0.3344	0.1465
0.4935	0.1623	0.1922		0.263	0.1141	0.5778		0.0824	0.2293	0.1627
0.3539	0.2438	0.2709		0.1649	0.1763	0.205		0.1333	0.2683	0.1336
0.2747	0.188	0.1687		0.3176	0.1462	0.5003		0.1477	0.1985	0.1162
0.238	0.2092	0.2975		0.2224	0.1274	0.3489		0.1081	0.2617	0.1348
0.2905	0.2946	0.2809		0.219	0.1297	0.3471		0.0876	0.2433	0.1556
0.2907	0.1897	0.2506		0.2625	0.0877	0.4047		0.1614	0.2329	0.1298
0.2948	0.1828	0.2346		0.2103	0.1331	0.9987		0.1235	0.18	0.1601
0.2384	0.1723	0.3477		0.2716	0.0965	0.2323		0.221	0.2135	0.1659
0.2718	0.2143	0.2614		0.0807	0.0798	0.4174		0.1466	0.1778	0.142
0.3073	0.1592	0.3385		0.1581	0.1355	0.3072		0.0822	0.2062	0.1303
0.2916	0.0867	0.2683		0.2265	0.1424	0.4174		0.2921	0.3511	0.1254
0.2874	0.1921	0.2844		0.3132	0.131	0.4306		0.1085	0.2419	0.1265
0.2449	0.1947	0.2506		0.2136	0.1408	0.4005		0.0998	0.262	0.1101
0.1329	0.1699	0.3293		0.1821	0.2073	0.5738		0.1572	0.2491	0.1289
0.1953	0.1841	0.2332		0.3743	0.1147	0.2132		0.1341	0.1449	0.1371
0.2361	0.1933	0.1768		0.2262	0.0965	0.2912		0.1149	0.2361	0.1453
0.2763	0.1724	0.2934		0.3082	0.1521	0.6042		0.377	0.2447	0.1538
0.2702	0.1898	0.3894		0.2877	0.0797	0.3462		0.1528	0.2003	0.1486
0.2443	0.12	0.1657		0.1104	0.0942	0.3329		0.156	0.2478	0.1158
0.2409	0.1858	0.3405		0.2066	0.1607	0.5956		0.1523	0.1823	0.1354
0.263	0.1928	0.4774		0.2349	0.1362	0.1925		0.1395	0.1335	0.1612
0.1795	0.2357	0.2328		0.2473	0.1617	0.133		0.3002	0.2199	0.1411
0.3112	0.2173	0.2848		0.2343	0.073	0.1994		0.2459	0.1649	0.1701
0.3183	0.1733	0.2495		0.3506	0.1314	0.204		0.2473	0.1857	0.1572
0.3296	0.17	0.1472		0.4507	0.0722	0.6584		0.1037	0.2931	0.1622
0.3713	0.2446	0.302		0.3036	0.0971	0.6192		0.1619	0.1956	0.1777
0.3331	0.1884	0.2981		0.2705	0.1302	0.5934		0.1408	0.1442	0.1573
0.2327	0.1924	0.2785		0.1864	0.1379	0.1765		0.1584	0.1851	0.0896
0.2342	0.1518	0.4311		0.1571	0.1728	0.2426		0.4513	0.1913	0.1518
0.2924	0.1494	0.2064		0.3319	0.1423	0.2173		0.1405	0.1774	0.1868
0.3275	0.1651	0.3132		0.17	0.1271	0.3623		0.1598	0.1265	0.1404
0.3006	0.1623	0.3957		0.2417	0.1163	0.5336		0.098	0.3066	0.1792
0.3077	0.1371	0.4002		0.2939	0.1357	0.1563		0.0908	0.2586	0.1479
0.2484	0.1657	0.1126		0.2188	0.145	0.508		0.1411	0.2034	0.1824
0.3297	0.2513	0.1747		0.3468	0.1195	0.2517		0.1257	0.2337	0.1842
0.2972	0.1106	0.2815		0.2141	0.1232	0.2185		0.1222	0.2569	0.2702
0.3173	0.2107	0.2754		0.1685	0.1116	0.1957		0.1244	0.1474	0.1702
0.24	0.2312	0.3172		0.2064	0.1356	0.1344		0.1178	0.2004	0.1832
0.2688	0.234	0.2016		0.2186	0.1689	0.1727		0.129	0.249	0.1055
0.2887	0.2292	0.2349		0.1715	0.0948	0.3244		0.324	0.2201	0.2409
0.2341	0.2414	0.2449		0.2669	0.1669	0.1263		0.266	0.1721	0.2433
0.2911	0.1965	0.2825		0.3217	0.0828	0.2376		0.1492	0.2006	0.2232
0.3383	0.2275	0.4407		0.2265	0.1148	0.5694		0.1177	0.2126	0.2181
0.218	0.2149	0.2303		0.1238	0.1078	0.2114		0.1373	0.2284	0.3218
0.2745	0.2373	0.2814		0.1539	0.1458	0.2375		0.1285	0.2548	0.2176
0.2664	0.1952	0.3315		0.2429	0.1037	0.4702		0.0717	0.2143	0.2366
0.2874	0.1628	0.2154		0.2173	0.1173	0.4771		0.3073	0.2367	0.2785
0.1905	0.1588	0.1355		0.214	0.1338	0.4238		0.1357	0.1538	0.1757
0.2405	0.2703	0.1933		0.1713	0.1331	0.3082		0.1976	0.1948	0.2315
0.201	0.1846	0.2722		0.1948	0.2199	0.2365		0.1046	0.1848	0.1793
0.2343	0.2139	0.1496		0.1952	0.2171	0.269		0.1657	0.2545	0.2414
0.2806	0.194	0.276		0.3159	0.1737	0.2994		0.2515	0.2053	0.2369
0.2033	0.2885	0.3222		0.2167	0.1477	0.1004		0.1714	0.2199	0.186
0.2943	0.2186	0.2451		0.2644	0.0941	0.295		0.2758	0.2243	0.2111
0.2742	0.1873	0.3088		0.2194	0.1112	0.5905		0.1211	0.1902	0.199
0.2059	0.1914	0.206		0.2121	0.1224	0.4226		0.3412	0.2489	0.1759
0.4799	0.1786	0.3015		0.2285	0.1191	0.3103		0.1209	0.1628	0.2173
0.1204	0.238	0.3164		0.1619	0.1853	0.469		0.1177	0.2745	0.1695
0.1506	0.1537	0.4279		0.2131	0.1691	0.5008		0.1278	0.2185	0.2275
0.3818	0.1808	0.2115		0.306	0.1457	0.2296		0.0943	0.2132	0.2424
0.237	0.1678	0.3392		0.2137	0.1252	0.269		0.1491	0.2267	0.2614
0.199	0.2394	0.2317		0.2237	0.1581	0.4484		0.1307	0.2654	0.2214
0.2287	0.2182	0.3509		0.1561	0.1409	0.2674		0.2858	0.2602	0.2122
0.2741	0.1874	0.2099		0.1397	0.1684	0.3037		0.099	0.2442	0.2937
0.2473	0.1768	0.3522		0.0704	0.1363	0.6561		0.1601	0.247	0.2964
0.2929	0.2251	0.1928		0.1672	0.0991	0.2145		0.1041	0.2606	0.211
0.3753	0.1911	0.2774		0.2683	0.1312	0.3245		0.1573	0.1927	0.0997
0.4198	0.202	0.2173		0.2408	0.1371	0.7084		0.0922	0.1868	0.2172
0.2537	0.1877	0.2879		0.1582	0.1027	0.436		0.1337	0.2428	0.1931
0.3932	0.1617	0.3149		0.2003	0.1054	0.2149		0.1725	0.2951	0.176
0.2656	0.2821	0.3346		0.1689	0.1205	0.2118		0.4491	0.2315	0.2237
0.2313	0.2801	0.3757		0.184	0.0828	0.2821		0.1577	0.1938	0.5484
0.3249	0.2348	0.2433		0.2497	0.1955	0.5005		0.2545	0.2196	0.204
0.3096	0.1393	0.3215		0.2151	0.1108	0.522		0.1056	0.2788	0.2003
0.2715	0.1988	0.2867		0.1694	0.1142	0.1024		0.2493	0.2273	0.1984
0.314	0.3384	0.2864		0.2503	0.1118	0.2829		0.1283	0.247	0.2377
0.3536	0.1642	0.3688		0.1446	0.1427	0.2671		0.1546	0.2149	0.2531
0.2011	0.2119	0.1707		0.1887	0.1495	0.4707		0.1829	0.2826	0.2158
0.2219	0.1367	0.3858		0.1974	0.2354	0.4361		0.1429	0.1178	0.1558
0.319	0.1867	0.1307		0.2495	0.147	0.2506		0.1327	0.2622	0.1758
0.2515	0.0876	0.1279		0.1854	0.1633	0.2426		0.1615	0.1021	0.2917
0.2874	0.188	0.1801		0.1511	0.1555	0.6021		0.1426	0.2172	0.1782
0.3921	0.245	0.3141		0.2078	0.0886	0.3197		0.1957	0.2148	0.2668
0.2729	0.2087	0.1109		0.2882	0.14	0.7757		0.2604	0.1924	0.2997
0.3718	0.179	0.3406		0.1705	0.118	0.4071		0.3388	0.1443	0.297
0.2309	0.2156	0.3889		0.1796	0.1146	0.7405		0.1202	0.1395	0.2943
0.3546	0.163	0.2971		0.5037	0.0732	0.5938		0.0966	0.2407	0.2504
0.2782	0.2222	0.0829		0.1767	0.1083	0.2535		0.2468	0.2057	0.3329
0.2407	0.1505	0.3645		0.2387	0.0969	0.6363		0.1979	0.2403	0.1743
0.2803	0.1903	0.3907		0.1544	0.1138	0.5775		0.1019	0.2237	0.142
0.2905	0.1485	0.3761		0.1443	0.1104	0.6187		0.1058	0.4411	0.248
0.319	0.2225	0.298		0.1326	0.0819	0.8134		0.1263	0.2102	0.1805
0.2354	0.1723	0.2976		0.1514	0.1326	0.5712		0.103	0.1248	0.1614
0.1887	0.1678	0.2513		0.2138	0.1076	0.244		0.1716	0.2143	0.2212
0.2633	0.2151	0.2267		0.1184	0.0993	0.6199		0.2792	0.2659	0.2158
0.1799	0.1938	0.3509		0.1843	0.0954	0.6105		0.1046	0.1818	0.2662
0.2634	0.1478	0.2897		0.2974	0.1691	0.5108		0.0836	0.1249	0.2116
0.3864	0.1926	0.2361		0.4293	0.1585	0.6944		0.1285	0.2303	0.3217
0.311	0.1796	0.1289		0.2195	0.1352	0.6143		0.1901	0.2759	0.2396
0.343	0.2145	0.1905		0.2464	0.1661	0.3973		0.1177	0.2191	0.2223
0.2097	0.189	0.1018		0.1526	0.1294	0.7299		0.1492	0.2943	0.2461
0.3759	0.1572	0.3363		0.2527	0.0864	0.6267		0.127	0.229	0.2047
0.2772	0.1534	0.3787		0.1979	0.1847	0.6662		0.1605	0.2277	0.2464
0.3428	0.2165	0.2576		0.4253	0.1806	0.3995		0.1797	0.1153	0.1488
0.3019	0.1535	0.2654		0.1128	0.3098	0.4408		0.4488	0.177	0.1692
0.2683	0.2194	0.3871		0.2154	0.1937	0.3381		0.1794	0.1836	0.1133
0.3578	0.198	0.3199		0.2316	0.0739	0.4907		0.1	0.3136	0.1216
0.3375	0.1759	0.0924		0.1552	0.0671	0.4769		0.1495	0.2642	0.1709
0.3492	0.2227	0.1903		0.19	0.137	0.5279		0.1312	0.3758	0.1812
0.3412	0.2001	0.227		0.3636	0.116	0.5802		0.1012	0.2433	0.2712
0.2997	0.2192	0.1543		0.1713	0.1347	0.6383		0.197	0.1524	0.2627
0.3323	0.1812	0.1662		0.1807	0.1525	0.6842		0.2835	0.2329	0.229
0.2847	0.1605	0.214		0.2798	0.181	0.5392		0.3961	0.2379	0.1845
0.3053	0.1958	0.4823		0.232	0.1716	0.6127		0.1578	0.2751	0.159
0.2017	0.2324	0.1461		0.2081	0.14	0.7238		0.15	0.1808	0.2373
0.2248	0.1853	0.3458		0.3302	0.0541	0.514		0.1356	0.2857	0.2302
0.3904	0.2122	0.2762		0.2298	0.1591	0.4108		0.2142	0.3088	0.1957
0.2713	0.2142	0.293		0.207	0.1439	0.4392		0.1407	0.1587	0.2161
0.2799	0.2436	0.2322		0.1698	0.0881	0.6126		0.1883	0.288	0.2768
0.3385	0.1578	0.1552		0.2306	0.1252	0.7178		0.2831	0.2852	0.3009
0.3067	0.1835	0.3932		0.1873	0.0867	0.6088		0.155	0.2238	0.2711
0.2993	0.2365	0.2688		0.1652	0.1256	0.3116		0.1747	0.1798	0.1986
0.3667	0.1605	0.3972		0.187	0.0958	0.8301		0.1308	0.2329	0.1443
0.2022	0.222	0.2798		0.2407	0.1036	0.6977		0.1845	0.2143	0.1703
0.2445	0.1544	0.2073		0.2115	0.1758	0.8091		0.1414	0.1796	0.2081
0.2975	0.1409	0.2204		0.208	0.1847	0.6819		0.1494	0.1807	0.187
0.2579	0.1646	0.1723		0.237	0.0905	0.4182		0.1196	0.2021	0.1237
0.2851	0.1599	0.1444		0.1538	0.0959	0.6705		0.1487	0.1645	0.2087
0.2755	0.1798	0.3909		0.2645	0.1441	0.7629		0.119	0.1456	0.116
0.2245	0.1822	0.3006		0.2423	0.3145	0.4784		0.2249	0.2107	0.2704
0.1578	0.1546	0.2093		0.2441	0.1348	0.6759		0.1195	0.2405	0.2387
0.2253	0.162	0.3055		0.1645	0.0747	0.3386		0.143	0.1681	0.2425
0.2696	0.2269	0.2481		0.2461	0.1688	0.2792		0.1043	0.2342	0.2011
0.2502	0.234	0.1658		0.1987	0.1115	0.3884		0.2313	0.1835	0.2654
0.3027	0.2024	0.1867		0.1853	0.1135	0.2438		0.0967	0.1546	0.1998
0.364	0.1936	0.3526		0.1591	0.1501	0.1836		0.1426	0.2286	0.1721
0.4875	0.2052	0.178		0.1937	0.0724	0.4803		0.1224	0.2222	0.1546
0.158	0.1185	0.225		0.2783	0.0663	0.667		0.7039	0.2675	0.2191
0.1957	0.1737	0.1196		0.2777	0.1861	0.4523		0.1402	0.1702	0.2539
0.4143	0.1823	0.381		0.2088	0.0855	0.2413		0.1295	0.1885	0.2159
0.3814	0.1384	0.2645		0.2645	0.1467	0.5401		0.1141	0.1914	0.1858
0.1433	0.1618	0.0674		0.2198	0.147	0.6549		0.1385	0.1832	0.2146
0.3213	0.2791	0.2615		0.2488	0.1203	0.7577		0.3169	0.1443	0.2638
0.1884	0.212	0.0994		0.2648	0.1114	0.1173		0.1273	0.1902	0.1925
0.3135	0.1635	0.4086		0.2275	0.1302	0.5479		0.0996	0.2268	0.2086
0.4262	0.2345	0.5181		0.2336	0.089	0.53		0.2092	0.2241	0.1771
0.1903	0.2546	0.4055		0.3552	0.1334	0.4629		0.1747	0.1299	0.2215
0.1967	0.2122	0.1955		0.2458	0.1429	0.2231		0.1211	0.2679	0.229
0.4521	0.2431	0.2433		0.3683	0.0922	0.1249		0.3098	0.1967	0.1968
0.1736	0.1574	0.1689		0.2059	0.2541	0.3534		0.107	0.2108	0.07
0.1538	0.1474	0.2163		0.2904	0.1092	0.3657		0.1406	0.2272	0.243
0.2297	0.2346	0.285		0.2113	0.181	0.48		0.1137	0.2087	0.1974
0.2882	0.1649	0.1869		0.2037	0.1751	0.7312		0.1099	0.3318	0.2061
0.3015	0.2138	0.1303		0.1501	0.1336	0.2435		0.2018	0.2252	0.2
0.2288	0.197	0.1866		0.1725	0.184	0.4558		0.1296	0.2077	0.2293
0.3892	0.3312	0.2878		0.2245	0.0949	0.7994		0.1163	0.2139	0.1843
0.2259	0.2828	0.181		0.3544	0.1689	0.9464		0.1485	0.1824	0.0748
0.2333	0.1864	0.1883		0.1454	0.1601	0.3755		0.1502	0.2534	0.2127
0.3154	0.1456	0.2996		0.5652	0.1167	0.4099		0.2541	0.1824	0.2041
0.1736	0.2093	0.4497		0.3185	0.2127	0.5585		0.0668	0.2274	0.182
0.0739	0.2159	0.1339		0.2157	0.0642	0.3168		0.3053	0.232	0.1252
0.2198	0.259	0.1588		0.2216	0.2083	0.5837		0.0714	0.256	0.2052
0.2762	0.1349	0.237		0.4832	0.1277	0.586		0.1318	0.182	0.1954
0.2718	0.1758	0.326		0.5584	0.1733	0.7447		0.1179	0.2287	0.1675
0.2069	0.1684	0.2466		0.2078	0.1565	0.5739		0.274	0.23	0.2126
0.1344	0.1534	0.2563		0.1631	0.2091	0.1936		0.156	0.2098	0.8267
0.1931	0.2715	0.1904		0.3008	0.1295	0.8677		0.1705	0.2391	0.1834
0.2869	0.1731	0.213		0.2677	0.0848	0.2668		0.2511	0.2391	0.1751
0.1605	0.175	0.1232		0.1933	0.0727	0.4252		0.1222	0.2514	0.5356
0.1556	0.1427	0.2048		0.2782	0.1093	0.2439		0.196	0.1505	0.197
0.1435	0.2593	0.1796		0.1457	0.3553	0.6232		0.1085	0.2071	0.2999
0.1882	0.1737	0.2349		0.1767	0.1858	0.1678		0.1503	0.2203	0.2235
0.1632	0.2381	0.3734		0.1935	0.1647	0.3106		0.3282	0.2175	0.2632
0.2054	0.1541	0.3835		0.1986	0.2368	0.5571		0.1493	0.2267	0.2907
0.2027	0.1481	0.2666		0.252	0.2056	0.2563		0.143	0.319	0.2375
0.1948	0.2011	0.2791		0.2988	0.1452	0.5008		0.1659	0.1928	0.5209
0.1634	0.1643	0.2926		0.2014	0.069	0.494		0.1423	0.2616	0.164
0.2233	0.1462	0.2549		0.2232	0.1528	0.613		0.0665	0.2554	0.7125
0.3322	0.2061	0.1862		0.1841	0.1442	0.2605		0.2478	0.2863	0.1847
0.2141	0.1638	0.283		0.3179	0.1701	0.2716		0.1139	0.2223	0.254
0.1888	0.1645	0.3245		0.187	0.1024	0.4485		0.1737	0.1456	0.2587
0.1511	0.2541	0.1227		0.1481	0.1347	0.5814		0.1162	0.25	0.2455
0.1855	0.1458	0.1484		0.2578	0.1313	0.6635		0.1314	0.2078	0.2483
0.1776	0.1808	0.3606		0.2015	0.1814	0.6846		0.1222	0.1857	0.2632
0.1861	0.2387	0.2024		0.2227	0.1877	0.2064		0.1479	0.2452	0.263
0.1539	0.1609	0.2917		0.1356	0.1109	0.6901		0.2252	0.2311	0.2425
0.1164	0.1013	0.2596		0.1988	0.0844	0.6633		0.1409	0.2134	0.1812
0.2122	0.274	0.1945		0.3013	0.1372	0.5386		0.1381	0.4016	0.1693
0.1425	0.1703	0.265		0.2047	0.123	0.5867		0.1144	0.2958	0.2358
0.1099	0.1534	0.2852		0.1587	0.145	0.5416		0.1879	0.2534	0.2603
0.1202	0.1443	0.1419		0.1956	0.3182	0.5076		0.2446	0.235	0.2068
0.1135	0.1742	0.329		0.261	0.2555	0.6869		0.286	0.2399	0.1409
0.0894	0.2571	0.2977		0.1584	0.0965	0.8012		0.1839	0.2034	0.2222
0.1315	0.1497	0.29		0.195	0.211	0.7145		0.1501	0.1966	0.1711
0.1506	0.1733	0.2662		0.2419	0.1905	0.3773		0.1353	0.2424	0.2009
0.1572	0.1273	0.3461		0.1912	0.1086	0.5754		0.1139	0.2547	0.1377
0.1485	0.1479	0.3209		0.251	0.1936	0.4692		0.1503	0.18	0.2339
0.1481	0.192	0.4139		0.2022	0.1634	0.4427		0.1083	0.1754	0.2976
0.144	0.1129	0.1103		0.1578	0.1309	0.5444		0.2327	0.1805	0.1683
0.1628	0.0993	0.2147		0.2391	0.132	0.2345		0.1843	0.357	0.2235
0.1533	0.0779	0.3501		0.2384	0.1596	0.4511		0.2511	0.1125	0.2365
0.1214	0.0928	0.2171		0.3545	0.1644	0.5575		0.124	0.238	0.2532
0.2173	0.1327	0.2438		0.2332	0.2232	0.2245		0.1218	0.2483	0.2456
0.1945	0.1812	0.3932		0.2607	0.1404	0.1871		0.1504	0.3378	0.2184
0.1533	0.0982	0.2505		0.2786	0.1029	0.2429		0.1597	0.2367	0.2081
0.1713	0.1506	0.056		0.2071	0.2791	0.324		0.1214	0.2184	0.2399
0.2208	0.0675	0.0728		0.2516	0.1197	0.4016		0.1171	0.3073	0.1955
0.1652	0.1637	0.1219		0.2591	0.1355	0.6615		0.1979	0.2028	0.2871
0.1996	0.1104	0.12		0.1448	0.1114	0.4526		0.2396	0.2651	0.184
0.1307	0.1744	0.1803		0.2048	0.139	0.2735		0.1591	0.2481	0.1939
0.1247	0.1731	0.1455		0.2859	0.1729	0.2199		0.1237	0.1465	0.1889
0.1632	0.1517	0.2929		0.1636	0.1872	0.4026		0.135	0.2918	0.2368
0.1404	0.1648	0.1946		0.1852	0.1476	0.4673		0.1495	0.2498	0.1822
0.1563	0.1529	0.2082		0.2062	0.0663	0.8454		0.1144	0.2296	0.2409
0.1651	0.1529	0.3973		0.1707	0.1175	0.7783		0.1573	0.2039	0.2592
0.1669	0.1803	0.3437		0.2549	0.2546	0.3857		0.1371	0.1693	0.1496
0.1521	0.1393	0.2111		0.2241	0.127	0.1671		0.0915	0.2609	0.1517
0.1665	0.1651	0.2689		0.225	0.19	0.5267		0.2306	0.2054	0.2051
0.1683	0.1573	0.2876		0.1672	0.0813	0.8519		0.2663	0.2575	0.204
0.1849	0.1436	0.2702		0.1904	0.1982	0.7235		0.1383	0.2169	0.1779
0.1829	0.1641	0.1596		0.2216	0.2138	0.7075		0.141	0.3557	0.1982
0.218	0.1949	0.3106		0.2841	0.3324	0.6696		0.205	0.1338	0.1763
0.1375	0.1824	0.2251		0.2926	0.0896	0.9337		0.1843	0.2867	0.197
0.2478	0.1716	0.319		0.2163	0.1357	0.6554		0.1306	0.3456	0.3838
0.2498	0.1862	0.2468		0.1678	0.0613	0.5334		0.1259	0.3096	0.2769
0.2177	0.1362	0.2142		0.1942	0.4274	0.4071		0.1127	0.2289	0.252
0.1829	0.1109	0.3801		0.2946	0.1302	0.5397		0.1342	0.3017	0.2536
0.1952	0.1082	0.1642		0.2048	0.1324	0.6801		0.1559	0.3122	0.1958
0.1822	0.2096	0.2018		0.2032	0.1206	0.7928		0.2075	0.2592	0.2867
0.2126	0.1695	0.1634		0.2485	0.1319	0.3613		0.1435	0.2609	0.1739
0.1384	0.2024	0.2612		0.2614	0.1314	0.6898		0.098	0.2466	0.1939
0.0925	0.0842	0.1879		0.1716	0.0557	0.5044		0.124	0.1191	0.3426
0.1381	0.1882	0.1605		0.2536	0.0845	0.7157		0.1646	0.1549	0.2577
0.179	0.2234	0.1486		0.3289	0.2793	0.4996		0.0869	0.256	0.3527
0.1691	0.123	0.2394		0.3082	0.2509	0.5889		0.1289	0.254	0.2376
0.2175	0.1293	0.1809		0.2071	0.1831	0.35		0.1433	0.2481	0.208
0.1937	0.0998	0.2286		0.2568	0.1603	0.5232		0.1794	0.1617	0.2219
0.1482	0.2903	0.3506		0.1573	0.0911	0.1616		0.1342	0.2586	0.2037
0.1689	0.1325	0.2872		0.0871	0.1719	0.3884		0.094	0.2155	0.2789
0.1378	0.1452	0.2708		0.51	0.2384	0.7568		0.1148	0.1974	0.203
0.1863	0.1322	0.3024		0.3194	0.1393	0.5217		0.2571	0.1722	0.2544
0.1494	0.2111	0.2329		0.145	0.2122	0.8257		0.1197	0.2662	0.2071
0.2089	0.1691	0.1569		0.2506	0.1666	0.5943		0.124	0.2098	0.2377
0.1482	0.1534	0.2325		0.0928	0.1735	0.3918		0.084	0.2504	0.22
0.1405	0.1741	0.2616		0.3431	0.1447	0.2372		0.1451	0.2198	0.2092
0.199	0.1717	0.2733		0.309	0.2427	0.6136		0.1657	0.2919	0.2182
0.118	0.1638	0.184		0.1095	0.2099	0.1537		0.2654	0.124	0.2439
0.1263	0.1725	0.2952		0.1454	0.1206	0.0971		0.1076	0.15	0.2074
0.1417	0.1479	0.1404		0.2517	0.1022	0.3337		0.1136	0.25	0.2905
0.1989	0.1045	0.2425		0.1971	0.147	0.4591		0.1025	0.3923	0.1686
0.1526	0.1628	0.2067		0.2509	0.4554	0.746		0.1464	0.3458	0.31
0.1148	0.1428	0.3251		0.252	0.1156	0.7172		0.1406	0.2501	0.2614
0.2066	0.1447	0.2387		0.3058	0.1965	0.6711		0.0838	0.3267	0.2397
0.1681	0.15	0.2144		0.4281	0.1573	0.3563		0.111	0.2198	0.1912
0.1438	0.0937	0.3329		0.1072	0.1419	0.649		0.1259	0.2292	0.2486
0.1913	0.1622	0.4404		0.2239	0.1178	0.8725		0.1839	0.3289	0.244
0.1356	0.188	0.33		0.1076	0.1387	0.2676		0.0646	0.3637	0.2484
0.1292	0.132	0.3537		0.2025	0.3061	0.7442		0.1354	0.4002	0.2537
0.1469	0.1414	0.3667		0.2152	0.1243	0.5162		0.1609	0.2796	0.1731
0.1777	0.1535	0.3969		0.2235	0.1188	0.603		0.1496	0.0971	0.2699
0.1777	0.1289	0.2582		0.2737	0.1009	0.3587		0.1374	0.2419	0.2035
0.2158	0.1485	0.3271		0.2555	0.1666	0.3658		0.1323	0.2223	0.3086
0.1556	0.1146	0.2731		0.1632	0.2703	0.2123		0.1093	0.3433	0.1473
0.1625	0.1364	0.3043		0.0874	0.1402	0.3516		0.1197	0.2935	0.1765
0.1569	0.2079	0.3037		0.263	0.1823	0.3221		0.1336	0.2982	0.2736
0.1318	0.1804	0.3521		0.2551	0.1647	0.3975		0.1091	0.2911	0.2416
0.182	0.185	0.2401		0.269	0.5333	1.0319		0.1607	0.2221	0.2912
0.1221	0.1328	0.1788		0.3042	0.7032	0.7597		0.1055	0.1773	0.2299
0.1822	0.1463	0.2617		0.333	0.1643	0.3147		0.1176	0.3102	0.1131
0.1062	0.1415	0.2155		0.2379	0.1221	0.4778		0.1081	0.3051	0.1645
0.1283	0.1467	0.2186		0.6284	0.0474	0.5337		0.185	0.2435	0.2015
0.1163	0.2041	0.3056		0.3949	0.1663	0.4055		0.144	0.198	0.213
0.1405	0.1619	0.1494		0.3547	0.2448	0.3637		0.1767	0.2977	0.219
0.1587	0.1622	0.249		0.2026	0.4656	0.1845		0.0813	0.1893	0.1563
0.1755	0.1302	0.3623		0.6675	0.0773	0.8324		0.0902	0.1076	0.2545
0.1373	0.2044	0.2655		0.3887	0.1487	0.0892		0.1025	0.4249	0.3597
0.1033	0.1474	0.2748		0.3033	0.28	0.2966		0.1631	0.3731	0.3212
0.0958	0.3203	0.2173		0.4463	0.1456	0.3467		0.1544	0.2558	0.1916
0.1279	0.1164	0.23		0.585	0.1114	0.5124		0.1064	0.1021	0.2893
0.0983	0.2353	0.4029		0.5452	0.1103	0.2065		0.1086	0.0899	0.1921
0.1607	0.2046	0.313		0.2195	0.2308	0.3873		0.1253	0.1509	0.2245
0.1046	0.2874	0.1202		0.2683	0.109	0.4886		0.1601	0.4166	0.2665
0.0984	0.2177	0.3074		0.5261	0.156	0.3643		0.1434	0.1122	0.2388
0.1415	0.2142	0.2278		0.4684	0.1301	0.5904		0.1056	0.2333	0.1949
0.1141	0.2115	0.2667		0.3644	0.0789	0.8364		0.134	0.0907	0.2879
0.1351	0.1487	0.1908		0.3577	0.1707	0.711		0.1409	0.082	0.1956
0.1906	0.166	0.2565		0.2685	0.1928	0.8836		0.1159	0.1552	0.2202
0.1671	0.3147	0.3359		0.233	0.1852	0.7233		0.1136	0.1083	0.242
0.2025	0.2731	0.4217		0.1715	0.2583	0.7692		0.0857	0.0971	0.2852
0.1933	0.2648	0.2771		0.1872	0.1628	0.4198		0.1169	0.1072	0.167
0.1602	0.1375	0.2953		0.369	0.1494	0.7108		0.1281	0.3123	0.1886
0.1777	0.2693	0.2752		0.19	0.2401	0.6886		0.1353	0.076	0.2585
0.1788	0.2613	0.2538		0.4715	0.1379	0.9728		0.0728	0.2445	0.2288
0.1923	0.2447	0.1848		0.3727	0.2556	0.7844		0.153	0.2024	0.2092
0.2264	0.1259	0.2341		0.21	0.0855	0.8725		0.1133	0.1314	0.1897
0.1643	0.1662	0.3057		0.2381	0.1136	0.7865		0.1125	0.3912	0.3003
0.1577	0.2262	0.2287		0.2956	0.3718	0.8445		0.1584	0.0802	0.2065
0.1266	0.1954	0.343		0.247	0.5571	0.4149		0.1498	0.1117	0.2294
0.1222	0.2878	0.391		0.3091	0.7139	0.9116		0.1139	0.37	0.18
0.2037	0.2228	0.2043		0.5399	0.8254	0.8941		0.1177	0.1356	0.3428
0.1435	0.3543	0.1469		0.6921	0.1493	0.9776		0.1424	0.3538	0.2993
0.1575	0.2553	0.2695		0.5597	0.1636	0.7821		0.1561	0.2275	0.2131
0.1393	0.2159	0.1708		0.5659	0.263	0.6861		0.1788	0.1149	0.2585
0.1253	0.1291	0.3641		0.2344	0.0888	0.7063		0.1083	0.2333	0.2603
0.1143	0.0987	0.2435		0.2885	0.2108	0.5359		0.1086	0.132	0.2889
0.1167	0.2139	0.2267		0.2629	0.0797	0.7465		0.1129	0.2394	0.2026
0.1083	0.2998	0.3027		0.3228	0.1258	0.959		0.1515	0.1362	0.2801
0.1197	0.3534	0.1685		0.3176	0.2147	0.7386		0.12	0.1142	0.2331
0.1295	0.3684	0.3841		0.3353	0.2602	0.625		0.1083	0.0841	0.2372
0.1464	0.1802	0.206		0.3062	0.1942	0.7287		0.1077	0.1702	0.2192
0.1819	0.3763	0.3585		0.3292	0.2691	0.3236		0.0885	0.3942	0.3146
0.1987	0.3022	0.3254		0.3051	0.4233	0.8985		0.155	0.1394	0.1826
0.181	0.1152	0.2482		0.1502	0.5248	0.5081		0.1064	0.102	0.2988
0.1379	0.2715	0.1395		0.2724	0.2075	0.7822		0.1687	0.0835	0.2698
0.1687	0.3018	0.3537		0.5248	0.1405	0.3172		0.1561	0.1176	0.2265
0.1961	0.2626	0.2648		0.1948	0.1699	0.435		0.1359	0.0936	0.2627
0.137	0.2604	0.2058		0.2734	0.1296	0.3634		0.0761	0.1677	0.2211
0.1954	0.2806	0.4065		0.2732	0.2492	0.4574		0.1349	0.2397	0.2162
0.1668	0.2644	0.3064		0.4182	0.3456	0.413		0.1336	0.0968	0.2583
0.1791	0.2237	0.1696		0.2684	0.1546	0.2417		0.1137	0.1124	0.2425
0.194	0.3311	0.3327		0.3572	0.1717	0.1529		0.1594	0.1217	0.224
0.1529	0.3057	0.2901		0.1423	0.1308	0.2968		0.1251	0.1124	0.2777
0.1584	0.1304	0.2172		0.3547	0.2175	0.2707		0.1577	0.0986	0.2661
0.2317	0.188	0.3303		0.4503	0.0971	0.2773		0.0679	0.1429	0.239
0.2386	0.2045	0.1752		0.191	0.1288	0.5151		0.0966	0.1084	0.1981
0.22	0.1666	0.4225		0.2986	0.1971	0.1831		0.0816	0.2197	0.2397
0.1851	0.2027	0.2369		0.2764	0.1549	0.1729		0.0952	0.1782	0.3247
0.2429	0.2029	0.3094		0.2424	0.1274	0.4801		0.1033	0.2197	0.2458
0.1696	0.3933	0.2714		0.3566	0.0479	0.5568		0.141	0.3431	0.2413
0.1483	0.1292	0.2767		0.3349	0.1656	0.9102		0.114	0.3087	0.3556
0.1277	0.3223	0.282		0.4262	0.1884	0.187		0.1081	0.2531	0.3844
0.1664	0.2856	0.2335		0.2182	0.1727	0.7214		0.1776	0.2334	0.274
0.1915	0.347	0.2121		0.2215	0.1496	0.6546		0.1111	0.2207	0.283
0.1349	0.2369	0.2912		0.2665	0.2735	0.811		0.0981	0.2875	0.2153
0.1414	0.2699	0.2299		0.2	0.1118	0.717		0.1181	0.3567	0.4096
0.1301	0.2383	0.259		0.3938	0.1766	0.7664		0.1292	0.3345	0.2883
0.2265	0.2055	0.2514		0.3411	0.1631	0.6732		0.1048	0.2712	0.3013
0.1348	0.3193	0.2862		0.2987	0.1451	0.6736		0.141	0.1072	0.1913
0.1608	0.1251	0.4614		0.2697	0.0568	0.5237		0.1262	0.2225	0.2072
0.1525	0.2939	0.2426		0.2172	0.1674	0.1688		0.1519	0.2347	0.2712
0.2004	0.1743	0.221		0.1674	0.1426	0.6184		0.16	0.2874	0.2651
0.1343	0.2183	0.2222		0.3261	0.1956	0.8881		0.138	0.1121	0.1642
0.1867	0.2117	0.2117		0.1475	0.0971	0.4961		0.0888	0.0959	0.1935
0.1898	0.29	0.3225		0.1976	0.1446	0.7753		0.1079	0.26	0.2908
0.1519	0.1511	0.2399		0.1753	0.0708	1.007		0.1395	0.2904	0.2462
0.1963	0.2706	0.2345		0.4066	0.1407	0.4414		0.156	0.2526	0.2365
0.2111	0.1764	0.2188		0.2842	0.1423	0.7836		0.1964	0.2447	0.2127
0.1659	0.1441	0.2149		0.2369	0.175	0.4183		0.108	0.2929	0.2867
0.1482	0.1775	0.1649		0.3472	0.069	0.6125		0.1358	0.337	0.2725
0.1278	0.3659	0.2543		0.1468	0.182	0.8818		0.1422	0.3006	0.1314
0.209	0.2236	0.2778		0.2627	0.6333	0.8888		0.125	0.211	0.2021
0.195	0.2345	0.2423		0.2796	0.1936	0.769		0.1156	0.3017	0.1475
0.1668	0.4162	0.2897		0.4168	0.087	0.8367		0.1281	0.2348	0.1942
0.1344	0.1744	0.0923		0.3464	0.1323	0.7719		0.143	0.082	0.2322
0.1902	0.2435	0.2931		0.3173	0.2053	0.4311		0.1314	0.2595	0.22
0.2029	0.1984	0.1271		0.2587	0.344	0.4968		0.1273	0.2717	0.1519
0.1934	0.1053	0.2506		0.0958	0.8303	0.8261		0.1114	0.2779	0.1859
0.165	0.2575	0.2872		0.0886	0.1039	0.5817		0.0631	0.1117	0.2119
0.1608	0.2451	0.2579		0.2728	0.2014	0.3254		0.1645	0.2737	0.2167
0.1256	0.2578	0.3849		0.4516	0.1831	0.5859		0.0985	0.2187	0.1075
0.1727	0.139	0.1712		0.2142	0.2362	0.3223		0.1266	0.3183	0.226
0.5677	0.2268	0.3298		0.2381	0.1372	0.1192		0.0869	0.2143	0.4274
0.1988	0.2511	0.2574		0.3183	0.1502	0.4042		0.1189	0.3089	0.1058
0.5583	0.2219	0.1696		0.2683	0.1399	0.2108		0.1106	0.2186	0.1831
0.1642	0.1807	0.3104		0.222	0.1684	0.2334		0.1187	0.2743	0.1808
0.2745	0.201	0.2676		0.2309	0.2302	0.1949		0.1389	0.229	0.2023
0.2214	0.2086	0.1803		0.1461	0.138	0.2927		0.1369	0.2501	0.1995
0.1865	0.2194	0.1873		0.1483	0.1038	0.4087		0.1616	0.2404	0.2169
0.2436	0.2886	0.295		0.1603	0.0908	0.1508		0.131	0.2445	0.2562
0.2053	0.227	0.2432		0.1665	0.6959	0.381		0.1503	0.2777	0.2136
0.1231	0.1387	0.2485		0.1201	0.1728	0.2428		0.0843	0.222	0.1614
0.1417	0.1815	0.3243		0.1662	0.1988	0.6377		0.1585	0.2975	0.228
0.1379	0.2115	0.1741		0.2095	0.1362	0.1637		0.1414	0.3224	0.2568
0.1744	0.1609	0.1706		0.2788	0.167	0.1739		0.1411	0.2507	0.1863
0.1954	0.2329	0.1317		0.211	0.1473	0.6486		0.0864	0.2346	0.1798
0.1754	0.1757	0.3176		0.2484	0.4953	0.9496		0.197	0.358	0.1819
0.1716	0.123	0.15		0.1345	0.138	0.4866		0.1585	0.2534	0.1982
0.2408	0.1949	0.3541		0.3189	0.2148	0.2118		0.1488	0.2895	0.2503
0.1405	0.1561	0.2254		0.1307	0.1377	0.5526		0.1056	0.3373	0.3009
0.1221	0.1873	0.2718		0.2734	0.0704	0.7235		0.1501	0.2633	0.244
0.168	0.1155	0.3082		0.3517	0.2252	0.3024		0.0938	0.1408	0.2272
0.1341	0.2061	0.2814		0.2973	0.5854	0.8846		0.1059	0.2315	0.1689
0.1687	0.2262	0.17		0.1558	0.5296	0.0879		0.1233	0.3642	0.1573
0.1439	0.1796	0.2411		0.292	0.142	0.2072		0.1225	0.2345	0.1931
0.1554	0.1495	0.191		0.2182	0.0915	0.6492		0.1117	0.2495	0.2436
0.1203	0.1325	0.2654		0.2339	0.2218	0.1209		0.1105	0.3035	0.1542
0.236	0.1788	0.2001		0.3456	0.4107	0.113		0.1003	0.2433	0.1621
0.1575	0.1973	0.2708		0.194	0.1467	0.558		0.1608	0.3693	0.2371
0.2194	0.2169	0.165		0.3582	0.2462	0.92		0.1658	0.2118	0.28
0.0999	0.1328	0.278		0.2768	0.1557	0.7927		0.1592	0.1118	0.1716
0.2601	0.2083	0.2797		0.2755	0.1095	0.8083		0.1204	0.1851	0.1448
0.1895	0.1865	0.2173		0.3947	0.2631	0.7854		0.132	0.2861	0.1661
0.1512	0.1879	0.1358		0.383	0.1084	0.6986		0.0985	0.3093	0.1901
0.1534	0.1084	0.2943		0.3089	0.2213	0.4762		0.099	0.2743	0.3311
0.1167	0.1512	0.1429		0.2827	0.1542	0.7792		0.1353	0.2763	0.2894
0.1432	0.1413	0.2559		0.289	0.1437	0.8832		0.1877	0.2901	0.2804
0.1168	0.2063	0.3035		0.3255	0.5485	0.457		0.1406	0.2791	0.1971
0.1615	0.1728	0.166		0.0817	0.4855	0.4856		0.1391	0.2579	0.1498
0.1884	0.1223	0.2325		0.2618	0.2085	0.8076		0.1056	0.0927	0.2259
0.1025	0.2152	0.3084		0.3157	0.2092	0.4784		0.1785	0.3492	0.1687
0.1718	0.1796	0.1928		0.3328	0.1322	0.4956		0.1194	0.2771	0.1445
0.1631	0.1365	0.2522		0.2824	0.1573	0.5164		0.0949	0.3001	0.1443
0.1648	0.2134	0.2129		0.2963	0.1925	0.545		0.1361	0.2932	0.1553
0.1304		0.3152		0.2469	0.3771	0.581		0.1571	0.2966	0.166
0.1112		0.2187		0.61	0.2192	0.413		0.1441	0.3388	0.1313
0.212		0.3191		0.5537	0.1114	0.5421		0.0973	0.2674	0.2482
0.1705		0.2633		0.3914	0.1122	0.7446		0.164	0.2237	0.1006
0.1781		0.2797		0.1626	0.3769	0.4111		0.1549	0.2255	0.1528
0.1961		0.1476		0.2388	0.1332	0.3294		0.1906	0.2127	0.1889
0.2451		0.163		0.2195	0.1315	0.2403		0.1014	0.2219	0.2112
0.1423		0.2303		0.2341	0.2232	0.5543		0.1052	0.2259	0.2535
0.2137		0.1828		0.2837	0.631	0.4573		0.1192	0.2191	0.2364
0.1446		0.3164		0.1824	0.2369	0.4978		0.138	0.1845	0.1486
0.1219		0.233		0.4011	0.2034	0.6758		0.1267	0.1931	0.2561
0.1869		0.2542		0.3189	0.0746	0.3228		0.0891	0.1843	0.1419
0.1815		0.2045		0.3901	0.1141	0.5555		0.1146	0.2677	0.1603
0.1628		0.2815		0.3682	0.0919	0.3749		0.0673	0.3357	0.1511
0.1636		0.2931		0.3467	0.1343	0.7167		0.1369	0.2455	0.2289
0.1603		0.1086		0.3636	0.1677	0.6678		0.0704	0.2463	0.1655
0.1407		0.2074		0.3658	0.197	0.7305		0.1999	0.3085	0.2686
0.1862		0.3976		0.268	0.4048	0.7758		0.0923	0.2668	0.2086
0.2022		0.2695		0.3148	0.1288	0.7378		0.0998	0.2639	0.2694
0.1792		0.205		0.3553	0.1476	0.889		0.1109	0.2113	0.128
0.1978		0.2165		0.3236	0.1113	0.6848		0.0721	0.2655	0.1487
0.1402		0.2874		0.2189	0.202	0.0807		0.1612	0.3181	0.1249
0.2197		0.3495		0.294	0.8268	0.7877		0.0948	0.2516	0.1886
0.1708		0.1417		0.3075	0.1645	0.7276		0.1501	0.2683	0.146
0.2085		0.1656		0.21	0.2882	0.8735		0.1429	0.1863	0.184
0.1927		0.1164		0.3075	0.1016	0.5045		0.174	0.2411	0.2644
0.1499		0.2514		0.2764	0.2009	0.6304		0.2118	0.283	0.1995
0.1355		0.2163		0.1886	0.5633	0.7538		0.1805	0.2108	0.2053
0.1364		0.3323		0.3718	0.1063	0.6699		0.1015	0.2551	0.2479
0.1251		0.3159		0.2961	0.1526	0.8851		0.1546	0.2735	0.2261
0.1294		0.3645		0.4352	0.3939	0.0962		0.1205	0.2604	0.2151
0.1474		0.2808		0.2354	0.1948	0.8018		0.147	0.2285	0.2168
0.1728		0.2654		0.2886	0.1362	0.7925		0.0916	0.268	0.2938
0.1395		0.2068		0.3306	0.7539	0.2663		0.1302	0.1949	0.1749
0.1352		0.361		0.3084	0.1897	0.3094		0.1522	0.2938	0.1976
0.1303		0.3123		0.3627	0.6215	0.1336		0.1289	0.3424	0.278
0.1566		0.2882		0.224	0.1686	0.7508		0.141	0.2888	0.2798
0.1286		0.2886		0.3365	0.3336	0.7115		0.1182	0.3119	0.2042
0.1333		0.2805		0.333	0.1649	0.0808		0.1054	0.3393	0.149
0.1689		0.3057		0.2724	0.2136	0.1696		0.1323	0.3938	0.2309
0.103		0.2538		0.4639	0.144	0.6084		0.0966	0.252	0.2279
0.2258		0.3226		0.6958	0.0873	0.904		0.1026	0.3117	0.1828
0.2451		0.2811		0.2982	0.1273	0.1099		0.1554	0.3051	0.2042
0.2096		0.2774		0.3664	0.4349	0.2951		0.3481	0.3335	0.2585
0.147		0.2563		0.3255	0.1227	0.4444		0.1354	0.1948	0.405
0.2028		0.349		0.5878	0.3385	0.2859		0.1579	0.2839	0.151
0.1153		0.1138		0.4671	0.1356	0.9555		0.1394	0.2783	0.3122
0.1471		0.2222		0.527	0.1882	0.2091		0.0892	0.3238	0.2114
0.1257		0.1343		0.5041	0.2088	0.3387		0.1216	0.3292	0.1396
0.1296		0.3999		0.1843	0.1114	0.6492		0.161	0.2854	0.2511
0.0974		0.1396		0.386	0.1579	0.2887		0.1322	0.2954	0.1818
0.176		0.1935		0.1886	0.2787	0.4678		0.1504	0.2817	0.2352
0.1592		0.4041		0.3476	0.2561	0.6678		0.1396	0.3276	0.1948
0.146		0.1087		0.2387	0.1524	0.1851		0.0937	0.3057	0.2064
0.1499		0.3314		0.3346	0.4754	0.4263		0.1121	0.2481	0.127
0.1626		0.3227		0.2561	0.153	0.1901		0.0913	0.2753	0.1877
0.2324		0.2565		0.3291	0.0961	0.4304		0.1807	0.3366	0.2107
0.1741		0.1472		0.3082	0.2986	0.1407		0.1366	0.2464	0.2472
0.2248		0.1652		0.3346	0.1793	0.0639		0.1916	0.2763	0.2162
0.1435		0.1489		0.2164	0.0943	0.4868		0.1404	0.1786	0.1934
0.1445		0.1456		0.2511	0.1403	0.469		0.1679	0.2737	0.2228
0.2035		0.3721		0.2544	0.2284	0.1322		0.191	0.18	0.2124
0.1344		0.214		0.221	0.2191	0.3469		0.1413	0.2194	0.2098
0.1427		0.1292		0.1446	0.4764	0.2955		0.1225	0.2781	0.1652
0.2105		0.2008		0.1739	0.253	0.2539		0.0948	0.2464	0.1865
0.1145		0.21		0.1057	0.2308	0.2286		0.0674	0.307	0.2852
0.1436		0.3024		0.2197	0.1425	0.2213		0.1199	0.1937	0.2001
0.1521		0.2131		0.1187	0.1272	0.9859		0.126	0.2423	0.2033
0.1456		0.1502		0.2079	0.4968	0.45		0.3394	0.2235	0.1961
0.1435		0.2708		0.1469	0.1517	0.8782		0.1037	0.1977	0.2216
0.167		0.2102		0.1616	0.169	0.1727		0.1301	0.2715	0.2938
0.1662		0.1682		0.1576	0.2171	0.4534		0.0954	0.1879	0.1917
0.1484		0.2353		0.1992	0.1167	0.2296		0.1835	0.2145	0.2473
0.1558		0.2876		0.215	0.2704	0.3037		0.101	0.3548	0.246
0.1434		0.1853		0.1934	0.0982	0.229		0.1979	0.2619	0.2056
0.1109		0.1116		0.1428	0.165	0.4201		0.0912	0.3133	0.239
0.1385		0.2194		0.1754	0.1487	0.3796		0.1147	0.2255	0.1684
0.1197		0.161		0.2382	0.1802	0.5362		0.1327	0.2439	0.2678
0.1668		0.2221		0.2017	0.2076	0.4172		0.1804	0.2564	0.1376
0.1323		0.2572		0.2072	0.1903	0.2132		0.1145	0.2464	0.2142
0.1547		0.1687		0.2569	0.2452	0.6871		0.1449	0.2657	0.1523
0.1013		0.1837		0.1538	0.318	0.151		0.2131	0.2673	0.2724
0.1028		0.287		0.1384	0.1796	0.4772		0.0734	0.3618	0.2348
0.1158		0.1873		0.1834	0.208	0.262		0.1816	0.2375	0.1698
0.1329		0.1652		0.1936	0.1543	0.3675		0.1116	0.2625	0.2471
0.1175		0.2431		0.1316	0.1441	0.3957		0.1305	0.2526	0.1398
0.1257		0.2675		0.1927	0.3378	0.5905		0.1536	0.1717	0.2068
0.121		0.2367		0.2267	0.1443	0.1951		0.1445	0.3324	0.3195
0.1399		0.204		0.2526	0.0984	0.3396		0.2196	0.3116	0.2386
0.1299		0.2744		0.1899	0.1855	0.6922		0.1222	0.2107	0.2012
0.1369		0.3059		0.1186	0.7783	0.5743		0.1131	0.2944	0.0794
0.13		0.1574		0.2722	0.0508	0.6463		0.1145	0.3009	0.1595
0.1676		0.2005		0.1997	0.5032	0.7633		0.1852	0.2937	0.1668
0.1527		0.3115		0.207	0.2176	0.1949		0.1238	0.2728	0.3345
0.152		0.1828		0.166	0.3104	0.9178		0.1275	0.1485	0.2314
0.1699		0.1117		0.2711	0.2248	0.7126		0.1505	0.3094	0.2246
0.1351		0.2993		0.2348	0.2443	0.7667		0.1354	0.2636	0.1793
0.0992		0.2936		0.2057	0.2547	0.7184		0.0895	0.4266	0.2622
0.1276		0.1108		0.1977	0.1964	0.1494		0.1455	0.2974	0.2025
0.1046		0.1773		0.1795	0.1819	0.2406		0.1339	0.2035	0.2805
0.1151		0.2124		0.1412	0.1671	0.8228		0.1094	0.3022	0.1646
0.0885		0.2641		0.1364	0.3081	0.1859		0.2075	0.408	0.2772
0.129		0.2242		0.2108	0.1734	0.198		0.1783	0.3004	0.1976
0.1353		0.1949		0.2292	0.1387	0.5214		0.1533	0.1726	0.2173
0.1264		0.2075		0.2008	0.2358	0.8476		0.1356	0.3452	0.1888
0.1272		0.1335		0.144	0.2427	0.6227		0.1202	0.2719	0.2047
0.1407		0.1479		0.2934	0.1898	0.8247		0.1274	0.2362	0.1417
0.0907		0.3151		0.239	0.1887	0.7106		0.1186	0.3523	0.2846
0.1592		0.1572		0.1664	0.4584	0.7422		0.1053	0.3528	0.2312
0.1466		0.3701		0.2289	0.1797	0.8385		0.2037	0.2044	0.178
0.0939		0.1827		0.229	0.1227	0.8443		0.198	0.1909	0.1894
0.1355		0.1817		0.288	0.2035	0.1024		0.1161	0.248	0.1965
0.0882		0.213		0.1032	0.1785	0.1388		0.2282	0.3798	0.2392
0.1467		0.1705		0.6407	0.0933	0.7276		0.1045	0.2058	0.2442
0.2641		0.137		0.53	0.1931	0.679		0.137	0.2463	0.1522
0.1414		0.2734		0.2408	0.2278	0.1682		0.0992	0.5126	0.1909
0.081		0.2914		0.1971	0.1205	0.5605		0.1808	0.4201	0.2071
0.144		0.2438		0.275	0.0704	0.9071		0.1028	0.3373	0.2884
0.1148		0.2555		0.429	0.1283	0.1752		0.1938	0.3111	0.2468
0.1985		0.1738		0.2695	0.2865	0.1823		0.1195	0.3682	0.1354
0.1896		0.1811		0.3361	0.1625	0.8598		0.1251	0.2059	0.2207
0.1361		0.0982		0.162	0.3038	0.838		0.1092	0.2814	0.1894
0.1459		0.2447		0.1134	0.1795	0.6166		0.0997	0.2453	0.2097
0.1607		0.2691		0.086	0.1496	0.0707		0.1337	0.3462	0.2451
0.2421		0.2181		0.2855	0.2147	0.9369		0.2704	0.324	0.2405
0.137		0.3062		0.2231	0.2253	0.7183		0.1457	0.3054	0.2161
0.2958		0.2657		0.185	0.207	0.867		0.1409	0.197	0.2581
0.1533		0.1927		0.1177	0.3759	0.5605		0.1563	0.2503	0.1142
0.2356		0.1826		0.152	0.1625	0.7655		0.1199	0.2437	0.1435
0.1772		0.2719		0.3838	0.1442	0.2889		0.1597	0.2727	0.2196
0.1831		0.277		0.1507	0.1736	0.1471		0.2113	0.3186	0.2644
0.1475		0.2993		0.1037	0.0673	0.2588		0.1888	0.2886	0.2489
0.1696		0.1888		0.0896	0.5099	0.7555		0.1462	0.2388	0.1461
0.108		0.2891		0.421	0.1606	0.2731		0.1906	0.2617	0.1875
0.1479		0.1622		0.268	0.1427	0.8136		0.4531	0.2741	0.2558
0.1604		0.1319		0.177	0.2423	0.7415		0.1255	0.3356	0.2323
0.081		0.319		0.176	0.2083	0.6079		0.0676	0.2188	0.3969
0.1453		0.3386		0.06	0.3225	0.1762		0.106	0.2523	0.2016
0.1063		0.2358		0.2275	0.3152	0.4404		0.1908	0.2711	0.2259
0.09		0.1852		0.2647	0.3093	0.1266		0.1043	0.321	0.2313
0.2268		0.2756		0.2837	0.2175	0.1774		0.1429	0.2789	0.2018
0.1409		0.3381		0.2839	0.364	0.2092		0.152	0.259	0.1722
0.1791		0.2985		0.3248	0.2243	0.6917		0.1505	0.2049	0.2213
0.1295		0.1925		0.3231	0.0615	0.6327		0.0964	0.2347	0.2453
0.1193		0.3094		0.2155	0.1194	0.6982		0.1303	0.3356	0.2631
0.1146		0.2693		0.2169	0.1098	0.2257		0.135	0.2827	0.2429
0.1103		0.3931		0.2671	0.1896	0.5034		0.1078	0.2894	0.1771
0.107		0.2287		0.2081	0.0478	0.2465		0.1448	0.2798	0.2472
0.1038		0.1575		0.2233	0.1609	0.5647		0.1639	0.2381	0.2424
0.1376		0.1363		0.0613	0.1568	0.259		0.0968	0.311	0.3037
0.1223		0.1459		0.1621	0.1621	0.5644		0.1169	0.1633	0.2431
0.1361		0.2736		0.2368	0.1804	0.3543		0.0739	0.3186	0.2168
0.0754		0.3128		0.2848	0.2332	0.4812		0.1445	0.295	0.262
0.1383		0.1994		0.1914	0.5627	0.1742		0.1983	0.3325	0.2349
0.2002		0.2422		0.1686	0.1207	0.2276		0.1442	0.202	0.1856
0.1528		0.3121		0.312	0.5005	0.1988		0.1537	0.2718	0.1618
0.1566		0.2391		0.3131	0.1693	0.5		0.1252	0.3138	0.2403
0.2586		0.1728		0.2168	0.1736	0.3846		0.0882	0.3504	0.2137
0.1843		0.2815		0.2589	0.5565	0.4113		0.1218	0.625	0.3441
0.1437		0.2811		0.0701	0.4865	0.4554		0.088	0.3034	0.3015
0.2024		0.2775		0.3877	0.0923	0.2335		0.216	0.2866	0.2047
0.2198		0.3201		0.2776	0.3221	0.2227		0.1538	0.189	0.245
0.0988		0.2315		0.3932	0.0982	0.6502		0.1521	0.3264	0.3116
0.373		0.2107		0.0603	0.2479	0.4685		0.1726	0.3235	0.2884
0.1444		0.2622		0.1883	0.1876	0.2168		0.1515	0.3301	0.1935
0.1754		0.3313		0.3365	0.1983	0.2691		0.1554	0.2404	0.2034
0.1013		0.3298		0.1557	0.6365	0.3215		0.0873	0.2554	0.2917
0.1459		0.3178		0.2405	0.0596	0.2198		0.1701	0.3618	0.1971
0.207		0.2398		0.2159	0.094	0.1927		0.1779	0.2491	0.1991
0.1511		0.3398		0.1516	0.1799	0.4488		0.1329	0.2695	0.2036
0.1386		0.4892		0.1736	0.225	0.2628		0.1649	0.3022	0.2175
0.1388		0.375		0.2977	0.2223	0.2698		0.1275	0.2653	0.2041
0.1299		0.2278		0.3199	0.4019	0.5951		0.1415	0.2807	0.1366
0.1357		0.3183		0.22	0.1656	0.8546		0.1487	0.2318	0.2631
0.1582		0.2895		0.251	0.4839	0.243		0.2011	0.2766	0.1662
0.1502		0.3182		0.3156	0.5004	0.3706		0.1343	0.3083	0.1468
0.1939		0.283		0.1293	0.2261	0.5265		0.1194	0.2704	0.2831
0.1629		0.3302		0.1094	0.206	0.2489		0.129	0.3538	0.2559
0.105		0.2306		0.5739	0.1752	0.4926		0.1254	0.3213	0.2651
0.1636		0.2633		0.2638	0.123	0.2206		0.1348	0.2715	0.2261
0.197		0.2586		0.4059	0.6759	0.4902		0.2017	0.2736	0.3087
0.1663		0.3568		0.2322	0.1635	0.4044		0.1219	0.2946	0.1881
0.125		0.3483		0.2578	0.1885	0.1234		0.1587	0.2152	0.1424
0.1528		0.3078		0.2112	0.7938	0.9212		0.1311	0.2627	0.1598
0.1864		0.2872		0.1522	0.199	0.8871		0.2301	0.233	0.2
0.1714		0.3077		0.2344	0.2148	0.291		0.1191	0.2392	0.0943
0.1385		0.3636		0.3514	0.1221	0.219		0.0951	0.2694	0.2008
0.1519		0.351		0.1692	0.1983	0.4115		0.1542	0.3275	0.1719
0.1879		0.4144		0.2729	0.1691	0.3183		0.1389	0.2493	0.1942
0.1833		0.2995		0.2883	0.1357	0.4737		0.1657	0.2254	0.1268
0.1594		0.2273		0.1997	0.172	0.3187		0.1979	0.2702	0.1126
0.1107		0.2864		0.204	0.1269	0.4642		0.1036	0.3333	0.1586
0.1655		0.378		0.3346	0.1425	0.156		0.1857	0.1838	0.1817
0.1297		0.3767		0.2771	0.1367	0.2384		0.1548	0.2704	0.1952
0.162		0.2427		0.301	0.2406	0.753		0.1706	0.2896	0.1625
0.082		0.3045		0.2233	0.1344	0.3435		0.1564	0.3142	0.1706
0.1269		0.2641		0.2128	0.2354	0.3304		0.1711	0.475	0.1621
0.1105		0.2931		0.2276	0.2556	0.6548		0.205	0.2356	0.1426
0.1676		0.3189		0.2634	0.3256	0.7199		0.1605	0.1764	0.1924
0.1097		0.2594		0.2037	0.4746	0.2529		0.1656	0.263	0.1926
0.214		0.1972		0.2398	0.1791	0.376		0.0956	0.3319	0.1879
0.1581		0.2193		0.5916	0.1537	0.5975		0.1089	0.3037	0.1586
0.2922		0.2451		0.2827	0.2263	0.2187		0.161	0.413	0.1888
0.1558		0.2498		0.2191	0.1997	0.2538		0.1093	0.3052	0.1456
0.1241		0.2931		0.4099	0.505	0.15		0.1206	0.2634	0.2233
0.2832		0.2869		0.2895	0.1256	0.2768		0.2313	0.3206	0.1668
0.2144		0.3075		0.3214	0.1374	0.8564		0.1741	0.2599	0.1892
0.1286		0.269		0.2197	0.0772	0.2817		0.1517	0.3449	0.1814
0.2271		0.3174		0.2617	0.1668	0.6516		0.1367	0.3783	0.1967
0.1575		0.3648		0.2684	0.1647	0.5373		0.1391	0.3163	0.1955
0.197		0.1906		0.1784	0.5105	0.2566		0.1395	0.3137	0.1847
0.1813		0.2563		0.2629	0.2617	0.4862		0.1319	0.4439	0.1776
0.171		0.2504		0.2207	0.224	0.4424		0.1418	0.3806	0.1265
0.429		0.1711		0.3299	0.1788	0.3136		0.1485	0.4679	0.1507
0.2185		0.4026		0.2901	0.1513	0.4228		0.16	0.2094	0.1774
0.2551		0.2999		0.2901	0.1273	0.1979		0.13	0.178	0.1643
0.2799		0.2075		0.2489	0.2283	0.1635		0.1048	0.2039	0.1857
0.1135		0.2431		0.2486	0.1682	0.6959		0.2414	0.3621	0.1975
0.132		0.2575		0.2718	0.1885	0.2163		0.2188	0.2205	0.1734
0.2254		0.3076		0.266	0.1591	0.767		0.1573	0.2544	0.2319
0.2167		0.3159		0.3989	0.415	0.6694		0.1558	0.2739	0.1808
0.1525		0.1984		0.2117	0.7107	0.1789		0.1149	0.3272	0.1768
0.1902		0.279		0.2505	0.1459	0.3161		0.1473	0.2301	0.1293
0.2064		0.2623		0.2744	0.1814	0.5264		0.1218	0.3423	0.2158
0.1279		0.2868		0.2298	0.1075	0.145		0.1276	0.4022	0.1493
0.2277		0.3716		0.2399	0.2406	0.8196		0.1616	0.3762	0.2161
0.2021		0.2949		0.1499	0.1503	0.2185		0.1562	0.2464	0.2111
0.1647		0.2674		0.3018	0.108	0.7759		0.1452	0.3153	0.1119
0.2351		0.2914		0.2827	0.5403	0.636		0.1325	0.2518	0.2213
0.1247		0.3109		0.2129	0.1322	0.2103		0.154	0.2609	0.2405
0.1383		0.3243		0.2523	0.2268	0.1224		0.1298	0.3145	0.2692
0.216		0.3038		0.2126	0.0896	0.8095		0.1442	0.3167	0.1479
0.1846		0.2941		0.2208	0.4429	0.5467		0.1266	0.2695	0.1787
0.2194		0.2005		0.1439	0.4403	0.3999		0.1405	0.3399	0.1754
0.1487		0.2517		0.2043	0.2307	0.1786		0.1374	0.1823	0.169
0.121		0.2337		0.2268	0.1057	0.7252		0.1974	0.3325	0.195
0.2655		0.2671		0.1419	0.1495	0.6618		0.1266	0.2468	0.219
0.2957		0.2398		0.1789	0.5089	0.8912		0.1478	0.3583	0.1554
0.1972		0.2325		0.2554	0.1588	0.2049		0.1077	0.3153	0.1989
0.1129		0.3541		0.4155	0.092	0.656		0.0837	0.2208	0.1242
0.2691		0.4156		0.3269	0.0992	0.8376		0.1248	0.2479	0.1611
0.1949		0.2742		0.1241	0.2384	0.689		0.149	0.296	0.2359
0.1774		0.2875		0.0958	0.1377	0.6167		0.083	0.1287	0.1774
0.2071		0.2888		0.2851	0.1736	0.6333		0.1204	0.2456	0.203
0.1846		0.3357		0.2843	0.1317	0.7109		0.1223	0.2083	0.1645
0.217		0.3057		0.1577	0.1816	0.6409		0.1437	0.3367	0.1667
0.1817		0.1595		0.2866	0.1155	0.4695		0.2291	0.3109	0.1718
0.1427		0.3321		0.3523	0.1554	0.6633		0.251	0.3221	0.1803
0.2125		0.2654		0.3254	0.1534	0.6326		0.12	0.3032	0.2389
0.1822		0.3314		0.2676	0.0911	0.5928		0.1982	0.3802	0.191
0.2477		0.2509		0.2888	0.102	0.3757		0.1398	0.3177	0.1718
0.1411		0.3198		0.3085	0.1949	0.5107		0.1207	0.3521	0.1549
0.1185		0.1239		0.4619	0.1454	0.395		0.1411	0.2994	0.1958
0.1963		0.2425		0.1636	0.7124	0.7519		0.1661	0.2878	0.1305
0.1897		0.2128		0.3915	0.1427	0.4416		0.1446	0.2867	0.1955
0.171		0.2617		0.2891	0.1149	0.2082		0.159	0.3133	0.2118
0.1321		0.317		0.3923	0.1001	0.2846		0.1813	0.3279	0.3196
0.1356		0.374		0.2528	0.1285	0.5634		0.1314	0.3627	0.1941
0.1177		0.2945		0.2311	0.1331	0.6802		0.2081	0.2591	0.2117
0.1507		0.3079		0.2802	0.3271	0.2242		0.1411	0.316	0.1873
0.1792		0.3182		0.2158	0.1402	0.6541		0.1402	0.3142	0.1274
0.1482		0.3363		0.3338	0.2143	0.7344		0.1321	0.3361	0.1933
0.0911		0.3008		0.1846	0.4556	0.3011		0.1931	0.2948	0.2245
0.1782		0.2276		0.1313	0.1227	0.6164		0.1429	0.2664	0.1896
0.3175		0.3783		0.2073	0.1702	0.4266		0.1259	0.246	0.176
0.1146		0.2734		0.2095	0.1521	0.4962		0.1226	0.3062	0.0833
0.247		0.2707		0.1688	0.2091	0.0929		0.1121	0.2572	0.16
0.2447		0.2706		0.2095	0.1445	0.1974		0.1747	0.2787	0.1674
0.1406		0.2927		0.174	0.6058	0.2208		0.1324	0.3381	0.1674
0.1515		0.3466		0.2208	0.4824	0.3295		0.1357	0.2491	0.1365
0.1246		0.2637		0.1634	0.098	0.2039		0.1069	0.3111	0.1044
0.1433		0.3565		0.1883	0.0709	0.2561		0.4815	0.3168	0.1549
0.1381		0.1114		0.2211	0.0991	0.3535		0.0873	0.3233	0.1824
0.1311		0.28		0.2814	0.2079	0.2548		0.1078	0.272	0.1918
0.1775		0.2604		0.2001	0.6452	0.272		0.1392	0.2566	0.1524
0.1984		0.1549		0.2424	0.1077	0.4292		0.1559	0.3426	0.1465
0.1626		0.3146		0.1754	0.0896	0.3298		0.1212	0.3287	0.2007
0.1386		0.2684		0.2406	0.1528	0.1472		0.1573	0.2527	0.209
0.1402		0.2941		0.1664	0.7922	0.2154		0.2172	0.2272	0.2065
0.148		0.2978		0.3926	0.1558	0.1877		0.153	0.2832	0.1527
0.1685		0.2767		0.2754	0.2163	0.3081		0.1538	0.2966	0.1941
0.1372		0.393		0.2135	0.181	0.4735		0.1058	0.2876	0.1369
0.1572		0.2122		0.2916	0.0491	0.2873		0.1764	0.2814	0.1332
0.1452		0.2802		0.2287	0.0765	0.2187		0.1951	0.3554	0.1912
0.1583		0.1752		0.2638	0.1529	0.3336		0.1472	0.3769	0.1737
0.2019		0.294		0.2334	0.139	0.3473		0.1877	0.285	0.1726
0.1494		0.2945		0.262	0.1499	0.3728		0.1917	0.4118	0.1882
0.1476		0.3275		0.1415	0.1471	0.209		0.1389	0.2976	0.1419
0.1288		0.1967		0.1954	0.5327	0.4845		0.1474	0.0888	0.1415
0.2231		0.2841		0.2328	0.1608	0.323		0.1387	0.2625	0.211
0.1111		0.1484		0.3122	0.1908	0.1772		0.152	0.1046	0.1901
0.1389		0.37		0.2199	0.3271	0.2187		0.1417	0.4723	0.1816
0.1349		0.3102		0.1668	0.248	0.2422		0.1151	0.2233	0.1696
0.2086		0.5251		0.293	0.0941	0.2665		0.0973	0.1812	0.263
0.1067		0.351		0.1858	0.5363	0.4523		0.114	0.3135	0.163
0.0735		0.2238		0.2631	0.3929	0.1855		0.1137	0.2904	0.1384
0.1121		0.1435		0.154	0.1629	0.0489		0.1685	0.3303	0.1916
0.1337		0.3136		0.1996	0.1292	0.3193		0.1375	0.224	0.1918
0.0893		0.345		0.1669	0.0845	0.2554		0.1002	0.3114	0.2067
0.0892		0.262		0.2074	0.0717	0.3934		0.1139	0.3432	0.2625
0.207		0.31		0.2912	0.0645	0.3327		0.1196	0.189	0.178
0.197		0.4771		0.2722	0.7947	0.5167		0.0777	0.3784	0.1901
0.1211		0.2321		0.2219	0.2707	0.2969		0.1355	0.3233	0.2634
0.1656		0.4226		0.2035	0.0945	0.6628		0.1488	0.3678	0.3082
0.1308		0.2875		0.2985	0.4316	0.2772		0.1546	0.3959	0.1461
0.1266		0.2066		0.2163	0.0654	0.4821		0.2569	0.3883	0.2182
0.1799		0.2399		0.2149	0.1205	0.2396		0.1946	0.3148	0.1716
0.264		0.3106		0.2772	0.5142	0.3928		0.1831	0.3248	0.2958
0.1701		0.1646		0.1861	0.1613	0.1675		0.1931	0.2029	0.1082
0.1403		0.1712		0.3067	0.1424	0.225		0.1006	0.3071	0.2693
0.1595		0.2868		0.3081	0.1561	0.621		0.225	0.3404	0.3359
0.1544		0.3289		0.2321	0.4076	0.5234		0.1177	0.4292	0.1659
0.2792		0.2709		0.2519	0.4845	0.1737		0.2192	0.3231	0.3074
0.1252		0.3454		0.2664	0.8153	0.2313		0.1347	0.2522	0.17
0.1179		0.2312		0.2402	0.2465	0.1645		0.1583	0.2094	0.1675
0.0865		0.2754		0.2714	0.4036	0.2427		0.1348	0.3138	0.2708
0.1583		0.4393		0.1985	0.2496	0.1639		0.1047	0.3259	0.1517
0.0994		0.1968		0.398	0.4227	0.4754		0.1868	0.4141	0.2325
0.2831		0.3353		0.2462	0.6355	0.4616		0.1189	0.3232	0.3096
0.1044		0.3308		0.3286	0.6475	0.4038		0.1032	0.2384	0.2759
0.1298		0.3257		0.2334	0.5265	0.8094		0.1086	0.227	0.2265
0.1193		0.2863		0.2293	0.4381	0.3805		0.1438	0.3376	0.2346
0.1999		0.1246		0.3106	0.3981	0.1567		0.1013	0.3825	0.1137
0.2385		0.2762		0.288	0.6875	0.8856		0.1433	0.2906	0.122
0.2131		0.3648		0.1954	0.3928	0.1595		0.0951	0.339	0.2928
0.1653		0.3261		0.2615	0.3885	0.1692		0.1759	0.2347	0.1417
0.1366		0.2911		0.2927	0.6129	0.4457		0.173	0.372	0.2655
0.1875		0.3486		0.4607	0.6761	0.802		0.1537	0.3116	0.1359
0.1444		0.4102		0.2192	0.4991	0.2751		0.1319	0.3691	0.2773
0.1142		0.354		0.3463	0.7584	0.233		0.1186	0.3331	0.2682
0.149		0.2089		0.2071	0.6791	0.3952		0.1074	0.3424	0.1635
0.108		0.3423		0.2241	0.4102	0.514		0.1099	0.2468	0.2363
0.1409		0.306		0.2263	0.2838	0.155		0.1479	0.2603	0.2476
0.1464		0.3132		0.3459	0.7381	0.4217		0.1792	0.3354	0.1498
0.1165		0.1387		0.2352	0.4444	0.6103		0.1593	0.3823	0.1031
0.1415		0.3408		0.3531	0.3466	0.3767		0.1241	0.3013	0.2565
0.1621		0.3407		0.1741	0.4394	0.4059		0.2166	0.3619	0.241
0.1191		0.2622		0.3073	0.6173	0.3214		0.1986	0.2682	0.0872
0.2053		0.2231		0.0918	0.4405	0.4864		0.1391	0.2909	0.2014
0.1181		0.3524		0.311	0.8158	0.2541		0.1537	0.3427	0.1759
0.1096		0.4135		0.3223	0.8045	0.3874		0.1899	0.2955	0.2632
0.1773		0.383		0.1069	0.1974	0.3315		0.1746	0.3157	0.1535
0.1041		0.2051		0.1537	0.5209	0.4383		0.0905	0.3136	0.1881
0.1092		0.2463		0.18	0.32	0.4482		0.1653	0.224	0.2679
0.1443		0.2521		0.242	0.4464	0.3882		0.0904	0.3889	0.1719
0.1776		0.5596		0.1907	0.4159	0.1052		0.1039	0.3016	0.166
0.1886		0.2798		0.2648	0.5181	0.1993		0.1387	0.2108	0.1169
0.1086		0.3648		0.2006	0.1435	0.2245		0.1304	0.3905	0.1271
0.1356		0.3008		0.3012	0.4113	0.1271		0.2088	0.2762	0.3087
0.1634		0.4143		0.1639	0.5068	0.1734		0.1058	0.2586	0.2974
0.1759		0.4108		0.1797	0.5272	0.2628		0.1219	0.1991	0.1768
0.2189		0.3318		0.2421	0.6214	0.2016		0.2169	0.4137	0.222
0.2481		0.2954		0.1302	0.712	0.0745		0.1504	0.3234	0.2685
0.1208		0.4285		0.2084	0.3863	0.2425		0.0878	0.2555	0.1631
0.1623		0.2771		0.2492	0.72	0.1876		0.0823	0.3784	0.2317
0.14		0.4264		0.421	0.877	0.1657		0.1782	0.4524	0.2792
0.1966		0.2861		0.2239	0.488	0.2346		0.0886	0.2796	0.2234
0.1491		0.1055		0.243	0.3794	0.3084		0.1999	0.2007	0.2427
0.1321		0.3023		0.1967	0.5601	0.192		0.1203	0.2629	0.1977
0.155		0.1766		0.321	0.4634	0.3316		0.0404	0.3253	0.2569
0.1118		0.2946		0.2442	0.2777	0.088		0.1769	0.2281	0.2821
0.092		0.2469		0.1997	0.6073	0.2961		0.1602	0.3869	0.2802
0.1191		0.3158		0.1658	0.4078	0.2146		0.1115	0.3645	0.1942
0.1277		0.3151		0.3073	0.5544	0.0882		0.1797	0.3116	0.2763
0.1664		0.3857		0.1893	0.3925	0.2379		0.1535	0.368	0.156
0.2765		0.3045		0.2972	0.4103	0.2391		0.1631	0.3482	0.1782
0.1285		0.332		0.2204	0.3908	0.3211		0.1474	0.2723	0.2729
0.1443		0.3742		0.3399	0.465	0.2124		0.0819	0.2808	0.1997
0.1715		0.1638		0.3028	0.5909	0.2781		0.1263	0.1397	0.2861
0.1119		0.4375		0.2161	0.3699	0.2293		0.1754	0.3766	0.1921
0.1091		0.3416		0.2438	0.4124	0.2523		0.1757	0.2975	0.2954
0.2107		0.3977		0.2719	0.3661	0.2182		0.1189	0.3441	0.2577
0.1732		0.2349		0.2392	0.6271	0.0529		0.1999	0.2667	0.2475
0.1561		0.3575		0.3015	0.3759	0.3776		0.1182	0.3137	0.1532
0.1402		0.4294		0.1007	0.5406	0.2057		0.1819	0.3413	0.2378
0.1883				0.6081	0.2326	0.2383		0.103	0.2993	0.2669
0.2326				0.1123	0.4885	0.2496		0.1364	0.2781	0.1967
0.1366				0.1834	0.7998	0.1912		0.1509	0.2062	0.1966
0.1726				0.2423	0.3817	0.1737		0.2223	0.2596	0.1636
0.0751				0.3422	0.4764	0.2518		0.1037	0.2409	0.1316
0.1175				0.5601	0.3315	0.2707		0.0464	0.3305	0.2334
0.1046				0.1385	0.5935	0.3469		0.1201	0.2144	0.2991
0.14				0.1956	0.3015	0.1905		0.1323	0.3773	0.1956
0.1199				0.2431	0.4983	0.2283		0.1007	0.3232	0.1202
0.141				0.2345	0.605	0.198		0.129	0.3031	0.1906
0.1376				0.1914	0.2104	0.2553		0.1127	0.3103	0.233
0.1347				0.186	0.4639	0.2316		0.149	0.3042	0.2782
0.149				0.2949	0.2719	0.1563		0.12	0.3039	0.2335
0.1616				0.2213	0.6955	0.2418		0.1629	0.2088	0.1715
0.1391				0.2173	0.5741	0.1568		0.2455	0.2959	0.2329
0.1166				0.2508	0.3721	0.3574		0.13	0.2375	0.2322
0.1594				0.1663	0.2185	0.2032		0.1206	0.28	0.3308
0.0994				0.1522	0.3805	0.1701		0.161	0.3304	0.3719
0.147				0.2221	0.4403	0.1781		0.1693	0.296	0.1722
0.1536				0.2113	0.5515	0.1933		0.1205	0.1273	0.259
0.1872				0.3123	0.3758	0.2562		0.1331	0.2378	0.1799
0.1505				0.149	0.3901	0.2173		0.1584	0.3374	0.3036
0.1971				0.2448	0.4652	0.2827		0.1359	0.4316	0.1682
0.1571				0.316	0.6292	0.1863		0.2646	0.197	0.2946
0.1179				0.3106	0.5795	0.3202		0.187	0.2923	0.2165
0.0891				0.1106	0.3726	0.1931		0.0804	0.3141	0.2275
0.1159				0.1528	0.3637	0.1712		0.1453	0.2973	0.2937
0.1241				0.3198	0.3264	0.2386		0.1288	0.3492	0.2076
0.1571				0.2226	0.4776	0.283		0.1658	0.3018	0.2678
0.1557				0.2733	0.5414	0.3255		0.1716	0.3168	0.2135
0.1518				0.3176	0.2449	0.3594		0.2195	0.2697	0.3097
0.1761				0.2176	0.5008	0.1938		0.0812	0.3872	0.3119
0.0807				0.2204	0.5175	0.2957		0.097	0.2901	0.2662
0.1085				0.2294	0.3964	0.2065		0.1962	0.1867	0.2393
0.2569				0.2182	0.5167	0.1359		0.2106	0.2561	0.1764
0.0965				0.2133	0.4617	0.2782		0.1215	0.3038	0.237
0.1395				0.139	0.4957	0.351		0.3065	0.3125	0.1747
0.1422				0.1608	0.301	0.241		0.1261	0.3313	0.161
0.1426				0.119	0.4259	0.2227		0.1032	0.2966	0.3021
0.1615				0.2703	0.3143	0.2686		0.1109	0.2592	0.2086
0.1301				0.2454	0.4589	0.2551		0.1081	0.1382	0.193
0.1076				0.2181	0.3228	0.1793		0.1414	0.3732	0.1498
0.2056				0.1761	0.7723	0.2554		0.1984	0.2563	0.2892
0.1697				0.2456	0.5918	0.402		0.12	0.2741	0.2253
0.2119				0.1801	0.2158	0.3214		0.1015	0.2154	0.2312
0.1521				0.306	0.2972	0.1721		0.1212	0.3152	0.3212
0.2074				0.1977	0.6546	0.2148		0.1699	0.2518	0.1887
0.232				0.2934	0.4574	0.3106		0.117	0.2353	0.2197
0.1253				0.2201	0.5707	0.221		0.1533	0.3238	0.1684
0.0825				0.3556	0.4569	0.2049		0.1416	0.3078	0.2803
0.1475				0.1411	0.3491	0.1974		0.0921	0.2247	0.2589
0.1236				0.2671	0.6439	0.1954		0.119	0.3127	0.1665
0.1194				0.2331	0.2253	0.2038		0.1029	0.1412	0.1682
0.0928				0.2306	0.7076	0.4669		0.1574	0.3458	0.1403
0.206				0.1682	0.2764	0.6096		0.2045	0.3427	0.2612
0.1785				0.0991	0.6728	0.357		0.1531	0.3959	0.1597
0.1503				0.2086	0.6112	0.2328		0.1873	0.3851	0.2137
0.1539				0.2124	0.5496	0.4716		0.1155	0.1678	0.2728
0.116				0.2371	0.6005	0.3863		0.1399	0.3352	0.1312
0.062				0.1369	0.5794	0.463		0.1482	0.3483	0.2669
0.1151				0.1199	0.2169	0.4038		0.1582	0.3375	0.294
0.2041				0.2	0.2941	0.4314		0.1518	0.3243	0.1855
0.1876				0.1606	0.4779	0.4714		0.1312	0.2826	0.1411
0.1455				0.1598	0.4757	0.5738		0.1168	0.2668	0.3036
0.1045				0.1035	0.3674	0.4488		0.133	0.4015	0.244
0.206				0.2113	0.1766	0.5181		0.0669	0.3414	0.1912
0.2262				0.2025	0.61	0.8179		0.1713	0.1812	0.211
0.1143				0.1822	0.6358	0.4243		0.3752	0.1564	0.3365
0.1269				0.2456	0.7037	0.6929		0.1175	0.4049	0.1052
0.1459				0.1461	0.2774	0.245		0.1406	0.2028	0.1753
0.1731				0.2099	0.3205	0.4885		0.1186	0.2721	0.2645
[truncated: 4,499 more rows]
