# Supplementary material for: Removing physiological motion from intravital and clinical functional imaging data
Source: eLife. 2018 Jul 9;7:e35800. doi: 10.7554/eLife.35800 (PMC6037484; doi:10.7554/eLife.35800)
Supplement: Figure 5—source data 1. — Values are given in picoseconds. [file elife-35800-fig5-data1.xlsx]

## Sheet: Figure 5H
	Control			Fasudil
Time (h)	Mouse 1	Mouse 2	Mouse 3	Mouse 1	Mouse 2	Mouse 3
4	2559	2574	2692	2492	2578	2180
8	2856	2583	2813	2620	2779	2312
16	2907	2695	2755	2561	2539	2722
24	2874	2620	2793	2681	2886	2653

## Sheet: Figure 5G
	Control			Fasudil
Time (h)	Mouse 1	Mouse 2	Mouse 3	Mouse 1	Mouse 2	Mouse 3
4	2586	2693	2629	2509	2590	2462
8	2965	2721	2770	2583	2770	2564
16	3061	2856	2759	2581	2646	2702
24	2856	2773	2734	2642	2904	2821
